# Supplementary material for: Transcriptome-wide 1-methyladenosine functional profiling of messenger RNA and long non-coding RNA in bladder cancer
Source: Front Genet. 2024 Feb 28;15:1333931. doi: 10.3389/fgene.2024.1333931 (PMC10933092; doi:10.3389/fgene.2024.1333931)
Supplement: Supplementary file 1 [file Table2.XLSX]

## Sheet: Supplementary Table S2
Supplementary Table S2
List of differential m1A-modified genes (mRNAs and lncRNAs) between the sh-NC and sh-TRMT61A 5637 cells.
Figrue 2A		Figrue 2B
mRNA (1480)		lncRNA (446)
HNRNPCL1		ENST00000571636
EFHD2		ENST00000532415
PLEKHM2		ENST00000567658
FBLIM1		ENST00000567828
UQCRHL		ENST00000566703
SPEN		ENST00000483853
SZRD1		ENST00000539813
CROCC		ENST00000569324
RCC2		AC027281.2
MINOS1		ENST00000566821
OTUD3		ENST00000564844
PINK1		ENST00000569487
HP1BP3		ENST00000643147
USP48		ENST00000570510
EPHB2		ENST00000576854
KDM1A		ENST00000571368
LUZP1		ENST00000572330
GPATCH3		LINC00324
NUDC		LINC02076
WDTC1		AC107983.1
MAP3K6		AC007952.4
WASF2		AC138761.1
DNAJC8		ENST00000577438
SRSF4		ENST00000584312
PTP4A2		ENST00000420566
HDAC1		ENST00000578070
YARS		ENST00000418132
RNF19B		ENST00000590836
NCDN		ENST00000472403
CLSPN		ENST00000618022
AGO1		ENST00000580257
MAP7D1		AC068152.1
EVA1B		ENST00000505306
MACF1		ENST00000582965
RLF		ENST00000593076
COL9A2		ENST00000578419
SMAP2		AC027601.1
SLC2A1		ENST00000583444
SZT2		ENST00000594555
PTPRF		ENST00000581920
PTCH2		ENST00000473688
POMGNT1		ENST00000592443
UQCRH		ENST00000589611
MOB3C		ENST00000619230
ZCCHC11		AC010776.2
HSPB11		ENST00000474180
SSBP3		ENST00000625180
USP24		ENST00000592863
MYSM1		ENST00000586817
HOOK1		ENST00000588598
MIER1		ENST00000591991
SERBP1		ENST00000600588
GNG12		ENST00000597467
ZNHIT6		AC136469.2
HS2ST1		ENST00000598603
BCAR3		ENST00000588595
ARHGAP29		ENST00000586025
SNX7		ENST00000592893
SLC35A3		ENST00000590632
MFSD14A		ENST00000478863
PRMT6		ENST00000586892
TAF13		ENST00000384078
AHCYL1		ENST00000589990
RAP1A		ENST00000585891
HIPK1		ENST00000600149
TRIM33		ENST00000599883
ATP1A1		AC008894.3
PTGFRN		ENST00000593466
NOTCH2		ENST00000600711
NBPF26		ENST00000602080
FAM72D		ENST00000593564
NOTCH2NL		ENST00000595756
NBPF14		ENST00000589878
NBPF9		AD000090.1
NBPF19		ENST00000586372
PLEKHO1		ENST00000588618
ANP32E		ENST00000595368
CERS2		AC010271.1
VPS72		ENST00000593367
CGN		AC243960.2
SNX27		ENST00000453535
TCHH		ENST00000598875
IVL		ENST00000588621
CHTOP		ENST00000596161
ILF2		ENST00000599231
TPM3		ENST00000596995
UBAP2L		ENST00000599253
UBE2Q1		ENST00000594067
ZBTB7B		ENST00000502487
UBQLN4		ENST00000601065
LMNA		ENST00000646861
SMG5		ENST00000600859
GPATCH4		ENST00000576093
NES		AC245884.9
ETV3		ENST00000592754
COPA		AC010326.3
PFDN2		ENST00000335179
DEDD		ENST00000463397
POGK		ENST00000495312
MPZL1		ENST00000475582
GPR161		AC079250.1
RC3H1		ENST00000612688
RABGAP1L		AC007179.2
FAM20B		ENST00000466110
ABL2		ENST00000363618
ACBD6		AC022210.1
XPR1		ENST00000443590
STX6		ENST00000467223
ARPC5		ENST00000412580
C1orf21		ENST00000445889
CAMSAP2		ENST00000448112
KIF21B		ENST00000440488
LAD1		ENST00000429978
PHLDA3		ENST00000440805
ARL8A		AC009299.2
KDM5B		AC007969.1
SLC41A1		ENST00000440547
FAM72A		ENST00000450021
SRGAP2		ENST00000399515
IRF6		ENST00000621487
NENF		ENST00000609202
FLVCR1		ENST00000481580
ZC3H11B		ENST00000480655
CAPN2		ENST00000463491
ENAH		ENST00000473857
ACBD3		ENST00000432629
PARP1		ENST00000464363
OBSCN		ENST00000624739
RNF187		ENST00000425147
GALNT2		ENST00000623119
PGBD5		LINC01547
TARBP1		ENST00000429427
SCCPDH		AC245452.1
AHCTF1		ENST00000426721
TUBB8		AP000347.1
DIP2C		ENST00000479135
GTPBP4		ENST00000488719
FAM208B		ENST00000497697
SEPHS1		ENST00000486218
FAM171A1		ENST00000476871
BMI1		ENST00000417536
KIAA1217		AL021453.1
YME1L1		ENST00000357802
RAB18		AL031595.3
WAC		ENST00000485432
SVIL		SGO1-AS1
BMS1		AC098614.1
TIMM23		ENST00000455997
UBE2D1		ENST00000604367
SIRT1		ENST00000487017
VPS26A		ENST00000464060
HK1		ENST00000466108
EIF4EBP2		ENST00000493013
MCU		ENST00000397729
ECD		ENST00000474964
CHCHD1		ENST00000463779
KAT6B		ENST00000485957
SAMD8		ENST00000463294
ZMIZ1		ENST00000421484
WAPL		ENST00000420716
TNKS2		ENST00000473501
MYOF		ENST00000392381
FRA10AC1		ENST00000512914
HELLS		ENST00000507090
TM9SF3		ENST00000502520
RRP12		ENST00000508069
ZDHHC16		ENST00000509068
PYROXD2		AC115223.1
SLC25A28		ENST00000512222
LZTS2		ENST00000513584
BTRC		ENST00000514975
FBXW4		ENST00000506840
MGEA5		ENST00000482859
LDB1		AC104619.3
ARL3		ENST00000364663
WBP1L		AC097658.1
CNNM2		ENST00000514997
PCGF6		ENST00000512835
NEURL1		AC105285.1
SH3PXD2A		ENST00000511316
SLK		ENST00000413691
PDCD4		ENST00000507209
AFAP1L2		ENST00000428444
CACUL1		ENST00000363373
EIF3A		ENST00000511640
HRAS		AC025754.1
PHRF1		ENST00000507707
EPS8L2		ENST00000507549
TUB		ENST00000493874
MTRNR2L8		ENST00000515712
CCDC34		ENST00000493052
TRIM44		ENST00000520612
PRR5L		ENST00000365642
EXT2		ENST00000502648
MAPK8IP1		ENST00000397627
CELF1		AC063976.1
PTPRJ		ENST00000507175
ZDHHC5		ENST00000624315
ZFP91		ENST00000514128
FAM111A		ENST00000467054
DTX4		ENST00000505081
OSBP		ENST00000505521
VPS37C		AC136632.1
FADS2		ENST00000510148
RAB3IL1		LINC01962
INCENP		AL121936.1
AHNAK		LINC00240
UQCC3		AL049543.1
STX5		LINC00533
C11orf95		LINC01556
MARK2		ENST00000613941
ESRRA		ENST00000471097
CDC42BPG		ENST00000476772
ATG2A		ENST00000402555
ARL2		ENST00000547893
VPS51		ENST00000474760
FOSL1		AL024507.2
SART1		ENST00000620026
KLC2		ENST00000361758
SPTBN2		ENST00000366809
C11orf80		ENST00000464468
SYT12		ENST00000465681
KDM2A		AC092032.1
AIP		ENST00000461592
C11orf24		ENST00000614588
TPCN2		ENST00000348899
CTTN		AC005091.1
DHCR7		ENST00000474370
RNF121		LINC00174
INPPL1		ENST00000506558
GDPD5		ENST00000418756
USP35		ENST00000472426
PICALM		ENST00000579700
EED		ENST00000465027
TMEM123		ENST00000430857
PPP2R1B		ENST00000464111
ZW10		ENST00000489612
REXO2		AC073130.3
SIK3		ENST00000475772
PAFAH1B2		AC008155.1
NECTIN1		ENST00000481123
SIAE		NDUFB2-AS1
APLP2		ENST00000473776
B4GALNT3		AC004889.1
FBXL14		ENST00000483587
PLEKHG6		ENST00000365484
CHD4		ENST00000364228
MLF2		ENST00000463567
PTMS		ENST00000477993
ATN1		ENST00000459889
LPCAT3		ENST00000522355
RIMKLB		ENST00000521088
YBX3		AC084082.1
AEBP2		ENST00000523304
CMAS		ENST00000523959
ITPR2		ENST00000523319
KLHL42		ENST00000464971
IPO8		ENST00000523012
CAPRIN2		ENST00000517906
DDX11		ENST00000524097
ANP32D		ENST00000471086
ARF3		ENST00000504719
FMNL3		ENST00000526151
CERS5		ENST00000526007
CSRNP2		AC109322.1
IGFBP6		ENST00000533088
SMARCC2		ENST00000530353
CNPY2		ENST00000460537
LRP1		ENST00000380151
OS9		ENST00000617175
GRIP1		AL691447.3
DYRK2		ENST00000486769
RAP1B		ENST00000442962
THAP2		ENST00000476541
RAB21		ENST00000466556
PAWR		ENST00000455407
TMTC2		LINC00963
NUDT4		ENST00000493042
NTN4		ENST00000578793
CDK17		ENST00000481053
GNPTAB		ENST00000447221
HSP90B1		AL590627.1
RIC8B		ENST00000646103
PWP1		ENST00000448692
SART3		AC004552.1
CORO1C		ENST00000397318
TCHP		ENST00000399586
PPP1CC		ENST00000494068
HECTD4		ENST00000497754
DDX54		ENST00000416838
MED13L		LINC00894
TAOK3		ENST00000485376
SUDS3		ENST00000478509
MSI1		AC010970.1
SRSF9		ENST00000478065
SPPL3		ENST00000487053
RNF34		ENST00000445689
PSMD9		LINC01783
BCL7A		ENST00000599069
CLIP1		ENST00000412962
DENR		AL021920.3
HIP1R		BX284668.2
VPS37B		BX284668.5
CDK2AP1		ENST00000481504
RILPL2		ENST00000474160
RILPL1		ENST00000646642
NCOR2		ENST00000474814
DHX37		ENST00000475208
AACS		ENST00000491136
STX2		ENST00000362961
ULK1		ENST00000474806
PUS1		AL049796.1
DDX51		ENST00000483586
FBRSL1		AL356488.2
PGAM5		ENST00000401004
GOLGA3		AC246785.2
MPHOSPH8		ENST00000584793
USP12		AC245014.1
UBL3		AC245100.1
HSPH1		ENST00000474991
PDS5B		ENST00000515824
ELF1		ENST00000414328
DGKH		AL121987.2
ZC3H13		AL592295.4
MED4		AL592295.3
KLF5		AL831711.1
FBXL3		ENST00000467525
SLAIN1		ENST00000471981
NDFIP2		ENST00000479505
FARP1		ENST00000643006
DOCK9		ENST00000421195
ZIC5		IPO9-AS1
ABHD13		ENST00000367203
COL4A2		AC244034.1
ATP11A		AL590682.1
RASA3		ENST00000638952
RNASE11		ENST00000491261
RNASE4		ENST00000451609
SUPT16H		ENST00000474155
PRMT5		SVIL-AS1
ACIN1		ENST00000418405
PPP1R3E		ENST00000401429
PABPN1		ENST00000482081
DHRS4		ENST00000486993
DCAF11		ENST00000638429
KHNYN		ENST00000483788
ARHGAP5		AP006623.1
SEC23A		ENST00000526701
SAV1		ENST00000503729
NIN		ENST00000537766
NAA30		ENST00000528907
PPM1A		ENST00000403734
SYNE2		ENST00000538654
PLEKHG3		ENST00000530383
MAX		ENST00000525443
MPP5		ENST00000529544
EIF2S1		ENST00000525088
PLEK2		ENST00000622364
MAP3K9		ENST00000539064
RBM25		ENST00000473748
PSEN1		ENST00000531571
ELMSAN1		ENST00000526826
ACYP1		ENST00000532456
SPTLC2		AC125807.1
SEL1L		LINC00987
PSMC1		AC009533.1
CCDC88C		ENST00000432996
ITPK1		AC007537.1
BTBD7		ENST00000459725
GLRX5		ENST00000325349
CCDC85C		ENST00000480903
EVL		AC022364.1
YY1		ENST00000551098
PPP2R5C		ENST00000549620
DYNC1H1		ENST00000547726
CDC42BPB		AC089984.3
TNFAIP2		ENST00000548622
KLC1		ENST00000551627
AKT1		AC002350.1
CDCA4		ENST00000549271
SNRPN		AC084880.1
HERC2		AC026362.1
TJP1		ENST00000461103
ARHGAP11A		ENST00000461081
AVEN		ENST00000540469
EMC7		AC131212.3
FAM98B		ENST00000539357
EIF2AK4		ENST00000543124
DISP2		ENST00000417358
RAD51		ENST00000536792
RMDN3		ENST00000427198
RTF1		ENST00000484130
EHD4		ENST00000455201
ZNF106		ENST00000491491
PPIP5K1		ENST00000607242
MFAP1		ENST00000619338
CASC4		GAS6-AS1
SHF		ENST00000554243
DMXL2		AL121603.2
TMOD3		AL139099.3
GNB5		ENST00000610674
ARPP19		ENST00000490232
FAM214A		ENST00000556478
NEDD4		ENST00000556039
MNS1		ENST00000555532
ADAM10		ENST00000445822
ZNF609		ENST00000532683
OAZ2		ENST00000478847
PLEKHO2		ENST00000469811
PDCD7		ENST00000363442
MAP2K1		AL049872.1
SMAD3		ENST00000551538
CLN6		ENST00000544920
TLE3		ENST00000507787
LARP6		ENST00000569781
THSD4		ENST00000558243
MYO9A		ENST00000560120
NPTN		AC020658.2
CLK3		ENST00000558912
EDC3		ENST00000558769
TBC1D2B		ENST00000451277
IDH3A		ENST00000558227
GOLGA6L9		AC051619.7
GOLGA6L4		ENST00000559385
FANCI		ENST00000564298
KIF7		ENST00000560975
ZNF710		ENST00000380285
PRC1		ENST00000557834
SLCO3A1		AC090543.2
SYNM		ENST00000480858
SNRNP25		TMEM202-AS1
LUC7L		ENST00000560385
AXIN1		ENST00000560919
RAB11FIP3		AC016705.1
CAPN15		ENST00000614358
RAB40C		ENST00000515341
GNPTG		ENST00000507199
CRAMP1		AC124068.2
MAPK8IP3		ENST00000610509
SLC9A3R2		ENST00000461023
TSC2		ENST00000468031
E4F1		ENST00000461009
SRRM2		ENST00000463808
FLYWCH1		ENST00000570843
CREBBP		ENST00000576762
UBALD1		ENST00000576468
USP7
C16orf72
RMI2
GSPT1
MKL2
NOMO1
NOMO3
ARL6IP1
SMG1
POLR3E
CDR2
GGA2
NFATC2IP
ASPHD1
TAOK2
HIRIP3
TBC1D10B
ZNF771
BCL7C
SETD1A
STX4
KAT8
SHCBP1
GPT2
SIAH1
ADCY7
ADGRG1
CNOT1
DYNC1LI2
NAE1
CBFB
TRADD
CTCF
ENKD1
SLC12A4
UTP4
AARS
MTSS1L
VAC14
MARVELD3
DHX38
ZFHX3
PSMD7
MLKL
WDR59
CTRB1
GCSH
PLCG2
GSE1
KLHDC4
SLC7A5
BANP
ZFPM1
ZC3H18
PIEZO1
ANKRD11
SPIRE2
NXN
CRK
PITPNA
RPA1
PAFAH1B1
NCBP3
PELP1
MINK1
KIF1C
PITPNM3
EIF5A
ZBTB4
SENP3
FXR2
WRAP53
CHD3
ALOXE3
HES7
TMEM107
CTC1
NDEL1
MYH10
TVP23C
TTC19
MPRIP
RAI1
SHMT1
MTRNR2L1
TNFAIP1
MYO18A
TAOK1
C17orf75
AP2B1
TAF15
AATF
ARHGAP23
CWC25
PLXDC1
ERBB2
PSMD3
THRA
WIPF2
CDC6
AGRN
UBE2J2
ACAP3
DVL1
ATAD3B
ATAD3A
CDK11B
CDK11A
GNB1
LRRC47
GPR153
PLEKHG5
CAMTA1
CTNNBIP1
CASZ1
MTOR
KRT13
NKIRAS2
ATP6V0A1
CCR10
PTGES3L-AARSD1
VAT1
ARL4D
UBTF
GJC1
PLCD3
ARHGAP27
CBX1
SNF8
PPP1R9B
XYLT2
LRRC59
ANKRD40
UTP18
COX11
DYNLL2
RPS6KB1
USP32
TLK2
MRC2
DDX42
SMARCD2
GNA13
PSMD12
BPTF
CDR2L
KCTD2
GRB2
LLGL2
RECQL5
ITGB4
FBF1
EVPL
SRP68
EXOC7
UBE2O
MXRA7
MGAT5B
2024-09-09
TNRC6C
CYTH1
USP36
TIMP2
CBX4
RNF213
CHMP6
CEP131
SLC38A10
NPLOC4
CCDC137
SLC25A10
MAFG
DUS1L
CSNK1D
OGFOD3
FN3KRP
TBCD
SMCHD1
RAB12
MTCL1
RALBP1
RAB31
IMPA2
SPIRE1
MIB1
OSBPL1A
KCTD1
DSG2
ASXL3
HDHD2
SMAD7
MBD1
CXXC1
MEX3C
MBD2
TCF4
NEDD4L
ZCCHC2
PHLPP1
CYB5A
CTDP1
ADNP2
PLPP2
CDC34
POLRMT
TMEM259
SBNO2
STK11
NDUFS7
DAZAP1
MEX3D
MBD3
TCF3
KLF16
ABHD17A
BTBD2
AP3D1
LMNB2
THOP1
AES
NFIC
DOHH
FZR1
MFSD12
CACTIN
PIP5K1C
DAPK3
CCDC94
FSD1
MPND
SH3GL1
CHAF1A
UBXN6
SEMA6B
DPP9
UHRF1
KDM4B
SAFB2
SAFB
LONP1
DUS3L
RANBP3
MLLT1
GTF2F1
ARHGEF18
PNPLA6
CAMSAP3
STXBP2
EVI5L
PRR36
ELAVL1
HNRNPM
CDC37
SLC44A2
ILF3
DNM2
CARM1
SMARCA4
SPC24
KANK2
PRKCSH
HOOK2
GADD45GIP1
ZSWIM4
CC2D1A
DCAF15
PKN1
GIPC1
DNAJB1
BRD4
AKAP8
TPM4
FAM32A
CHERP
NR2F6
MAP1S
CCDC124
JUND
LSM4
FKBP8
CRTC1
UPF1
HOMER3
ZNF507
PDCD5
LRP3
CEBPA
CEBPG
WTIP
RBM42
KMT2B
ALKBH6
CAPNS1
SPINT2
RYR1
HNRNPL
PAK4
SAMD4B
PLEKHG2
SUPT5H
FBL
MAP3K10
TGFB1
ARHGEF1
ZNF574
ZNF526
CIC
LIPE
CADM4
KCNN4
BCL3
NECTIN2
CLPTM1
CLASRP
PPP1R37
ERCC1
RTN2
FBXO46
SYMPK
CALM3
ZC3H4
CCDC9
INAFM1
LIG1
CYTH2
RUVBL2
ALDH16A1
FLT3LG
PRRG2
PRR12
SCAF1
PRMT1
AKT1S1
MYH14
POLD1
ETFB
SPACA6
PPP1R12C
TNNT1
PPP6R1
KMT5C
U2AF2
ZNF787
UBE2M
PDIA6
ROCK2
DDX1
FKBP1B
DTNB
KIF3C
FOSL2
CRIM1
CEBPZ
MAP4K3
EML4
PPM1B
MCFD2
TTC7A
ACYP2
RTN4
CFAP36
EHBP1
VPS54
GMCL1
FAM136A
EXOC6B
FBXO41
TCF7L1
USP39
POLR1A
LMAN2L
UNC50
EIF5B
CNOT11
MAP4K4
FHL2
GLI2
BIN1
WDR33
POLR2D
SAP130
HS6ST1
POTEF
SMPD4
POTEI
POTEJ
FAM168B
POTEE
UBXN4
EPC2
LYPD6B
NMI
TANC1
RBMS1
STK39
CERS6
ITGA6
SP3
HOXD13
AGPS
PLEKHA3
NCKAP1
MYO1B
PGAP1
CREB1
SPAG16
AAMP
SPEG
OBSL1
STK11IP
SLC4A3
ACSL3
TRIP12
CAB39
ITM2C
NCL
COPS7B
GIGYF2
ARL4C
COPS8
LRRFIP1
PER2
TRAF3IP1
NDUFA10
PPP1R7
BOK
ZCCHC3
SOX12
TRIB3
RBCK1
NSFL1C
MRPS26
DDRGK1
ITPA
ATRN
C20orf27
CENPB
SMOX
MCM8
CRLS1
MKKS
DSTN
RRBP1
RALGAPA2
NAPB
ENTPD6
ABHD12
NINL
PDRG1
ASXL1
COMMD7
SNTA1
CHMP4B
RALY
EIF2S2
NCOA6
ACSS2
EPB41L1
SOGA1
CTNNBL1
SLC32A1
CHD6
MYBL2
TTPAL
PKIG
STK4
PCIF1
NCOA5
ELMO2
NCOA3
SULF2
DDX27
ZNFX1
TSHZ2
CDH4
LAMA5
OGFR
DIDO1
ZNF512B
TCEA2
RGS19
H2BFS
C21orf91
MRPL39
APP
HUNK
MIS18A
PAXBP1
IFNGR2
CRYZL1
ITSN1
RCAN1
DYRK1A
PSMG1
WDR4
PDXK
AGPAT3
PFKL
PTTG1IP
COL18A1
SLC19A1
COL6A1
PCNT
IL17RA
BID
MICAL3
SCARF2
CABIN1
SPECC1L
SRRD
PITPNB
EWSR1
AP1B1
CABP7
YWHAH
RBFOX2
MYH9
KCTD17
CARD10
NOL12
TRIOBP
POLR2F
TMEM184B
CSNK1E
RANGAP1
ZC3H7B
RRP7A
CYB5R3
PACSIN2
TTLL12
KIAA0930
FBLN1
GRAMD4
CRELD2
PPP6R2
LHFPL4
VHL
IQSEC1
NUP210
FBLN2
TMEM43
RBSN
SH3BP5
ANKRD28
TBC1D5
SATB1
RAB5A
UBE2E2
UBE2E1
NR1D2
TOP2B
CMTM6
UBP1
OXSR1
TRAK1
ZBTB47
HIGD1A
FYCO1
NBEAL2
SETD2
SMARCC1
COL7A1
GNAI2
MANF
RAD54L2
RRP9
NISCH
NT5DC2
APPL1
PTPRG
FEZF2
MAGI1
FRMD4B
MTRNR2L12
CLDND1
CPOX
CMSS1
PCNP
NAA50
LRRC58
FSTL1
HACD2
MYLK
ITGB5
ZNF148
SLC41A3
CHCHD6
MCM2
RAB7A
HMCES
PLXND1
MRPL3
DNAJC13
CDV3
PIK3CB
GK5
DHX36
GMPS
IQCJ-SCHIP1
KPNA4
GOLIM4
PRKCI
TNIK
FNDC3B
DVL3
POLR2H
IGF2BP2
DNAJB11
ATP13A3
TNK2
TFRC
FBXO45
SENP5
MELTF
RUBCN
GAK
TNIP2
ADD1
NOP14
GRK4
EVC
PI4K2B
RBPJ
UBE2K
PDS5A
SLAIN2
OCIAD2
SGCB
CHIC2
KIAA1211
IGFBP7
YTHDC1
RUFY3
ANKRD17
RCHY1
USO1
CCNG2
CNOT6L
PKD2
SNCA
PPP3CA
CXXC4
GAR1
PITX2
C4orf3
ANKRD50
PGRMC2
NAA15
LSM6
RAPGEF2
SLC25A4
PLEKHG4B
EXOC3
SLC9A3
NDUFS6
MED10
2024-03-06
ZNF622
MYO10
BASP1
RAD1
DNAJC21
PAIP1
IL6ST
SLC30A5
FOXD1
IQGAP2
HOMER1
RASA1
ADGRV1
SLF1
CHD1
NREP
TRIM36
FEM1C
PPP2CA
CDKN2AIPNL
H2AFY
ETF1
MATR3
ANKHD1
IK
HARS
DIAPH1
ARAP3
NDFIP1
DPYSL3
PPARGC1B
TCOF1
TNIP1
GALNT10
SAP30L
LARP1
MRPL22
ADAM19
CLINT1
MAT2B
WWC1
PANK3
STK10
UBTD2
ERGIC1
STC2
CPEB4
SFXN1
CLTB
GPRIN1
HNRNPAB
ZNF354B
RUFY1
CANX
TBC1D9B
MAPK9
TRIM41
WRNIP1
TXNDC5
NOL7
RANBP9
DTNBP1
DEK
TDP2
TRIM26
DAXX
ITPR3
LEMD2
NUDT3
ANKS1A
BRPF3
CDKN1A
RNF8
FOXP4
MDFI
BYSL
SRF
DNPH1
GTPBP2
ZNF451
FAM135A
SDHAF4
SENP6
MYO6
SYNCRIP
ZNF292
UBE2J1
HACE1
PREP
PPIL6
CDK19
GTF3C6
FYN
DSE
NUS1
MAN1A1
HDDC2
MAP7
MAP3K5
ARFGEF3
HEBP2
PEX3
UTRN
FBXO30
SASH1
TAB2
MTHFD1L
SCAF8
ARID1B
EZR
WTAP
RNASET2
PHF10
C7orf50
MAFK
MAD1L1
NUDT1
SNX8
EIF3B
CHST12
IQCE
GNA12
CARD11
FOXK1
RBAK
WIPI2
TNRC18
EIF2AK1
CYTH3
ZNF853
ZNF316
CCZ1B
TWIST1
CDCA7L
MPP6
NFE2L3
HOXA11
KBTBD2
2024-09-07
CDK13
BLVRA
DBNL
H2AFV
ADCY1
VKORC1L1
GUSB
CRCP
RABGEF1
TMEM248
AUTS2
LIMK1
CLIP2
GTF2IRD1
HIP1
PTPN12
RSBN1L
GNAI1
ADAM22
CYP51A1
KRIT1
CDK6
LMTK2
PDAP1
CPSF4
ZNF655
ORAI2
RASA4B
RELN
DLD
LAMB1
MDFIC
MET
FAM3C
AASS
CALU
CCDC136
SMO
UBE2H
SLC35B4
C7orf49
TRIM24
UBN2
HIPK2
EPHB6
PDIA4
ZNF398
ZNF777
ZNF746
SLC4A2
KMT2C
LMBR1
NOM1
MNX1
ESYT2
WDR60
FBXO25
ERICH1
FDFT1
PSD3
BMP1
CCAR2
RHOBTB2
CHMP7
R3HCC1
DOCK5
CDCA2
EXTL3
GTF2E2
PPP2CB
TTI2
EIF4EBP1
ADAM9
RGS20
RAB2A
CHD7
YTHDF3
TRAM1
JPH1
PKIA
ZC2HC1A
TPD52
ZBTB10
ZNF704
MMP16
DECR1
DPY19L4
PLEKHF2
LAPTM4B
UBR5
MAL2
PHF20L1
ST3GAL1
DENND3
TSNARE1
TOP1MT
RHPN1
PUF60
NRBP2
EPPK1
PLEC
PARP10
DGAT1
TONSL
ARHGAP39
ERMP1
KIAA2026
ZDHHC21
BNC2
TUSC1
MOB3B
BAG1
UBAP1
FAM219A
SHB
CNTNAP3B
CARNMT1
GNAQ
GOLM1
AUH
BICD2
WNK2
TDRD7
ANP32B
GABBR2
ANKS6
TGFBR1
RNF20
EPB41L4B
AKAP2
UGCG
SNX30
FKBP15
ZNF618
COL27A1
AKNA
MEGF9
NDUFA8
RABGAP1
STRBP
ARPC5L
MAPKAP1
FAM129B
STXBP1
CDK9
AK1
C9orf16
CIZ1
WDR34
TBC1D13
LRRC8A
FNBP1
NCS1
PRRC2B
RAPGEF1
GTF3C4
GTF3C5
SURF6
VAV2
RXRA
UBAC1
SNAPC4
SDCCAG3
EDF1
SAPCD2
NELFB
NRARP
EHMT1
GTPBP6
AKAP17A
CD99
WWC3
TXLNG
RBBP7
RPS6KA3
RPGR
TSPAN7
USP9X
UBA1
PCSK1N
OTUD5
FAM156B
FAM156A
TSPYL2
KDM5C
HUWE1
TSR2
FGD1
MTRNR2L10
ARHGEF9
ZMYM3
PHKA1
CHIC1
DIAPH2
TCEAL3
LRCH2
AIFM1
FMR1
TMEM185A
MAGEA6
ZNF185
HAUS7
SLC6A8
FLNA
GDI1
LAGE3
DKC1
ELOA
ATP5IF1
MIGA1
KIRREL1
SPINDOC
GRK2
INTS13
DGLUCY
AC091057.5
KNL1
MOSMO
MCRIP1
HDGFL2
TIMM29
TRIR
ZSWIM9
EIPR1
COPS9
RTF2
DCAF1
AC093323.1
FAM241A
MTREX
AFDN
SEM1
PLPBP
ELOC
BX088645.1
TMEM268
SPOUT1
MIGA2
