# Supplementary material for: Transcriptome-wide 1-methyladenosine functional profiling of messenger RNA and long non-coding RNA in bladder cancer
Source: Front Genet. 2024 Feb 28;15:1333931. doi: 10.3389/fgene.2024.1333931 (PMC10933092; doi:10.3389/fgene.2024.1333931)
Supplement: Supplementary file 2 [file Table3.XLSX]

## Sheet: mRNAs
Supplementary Table S3 (mRNAs)
Methylation up and expression up (303)	Methylation up and expression down (387)	Methylation dwon and expression up (536)	Methylation down and expression down (522)
HES6	TXNRD2	MAU2	ASPHD1
OSBPL3	NOVA2	RBMX2	INO80
RECQL4	L1CAM	MUM1	ISY1
FDX2	GGA2	FAM32A	EDF1
RHOBTB1	TEDC1	TOM1L2	MIA3
EIF4E3	PIK3R2	GOLIM4	MAP4
ARNT	NOL9	FLYWCH1	MED16
WNK2	HIST2H3D	SEPT8	RTF1
TLE2	PTPRS	ARL14EP	FOXP4
SLC6A6	LEMD2	YWHAE	SMARCC2
XYLT1	PREX1	XKR6	NFATC1
WNT4	EEF1AKMT1	DEPDC7	ANO8
RPH3AL	CSK	TRIM66	OCIAD2
POLRMT	JAK3	NOA1	PRPF6
ZER1	AR	PLEKHF2	CMIP
NCAPD3	DFFA	ZSWIM9	TNK2
L3MBTL2	COTL1	SALL2	PPP1R3B
DUOX1	SLC35A1	TMEM50B	ZKSCAN1
CGN	REPS1	TBC1D15	SLC29A4
KNDC1	IRX2	PRPF40B	CSF1
RELT	TRIO	SSH1	POM121C
NXPH4	KHNYN	PURB	MTSS1L
EFS	D2HGDH	ZNF326	INTS3
RUFY1	SUMF2	PCSK7	CDH23
TBC1D2B	STOML2	TMEM169	PITX1
RRM2B	TBC1D4	MDM1	NFIC
ABCA7	DCUN1D4	DHX38	HMG20B
TELO2	SLC35F1	TMEM167B	MEGF8
SLC25A36	RARG	KRT5	HOXD3
SIAH1	PIK3CD	MAN2A2	RRBP1
NELFB	NCOR2	CLN5	NONO
ADNP2	ACP2	BRIP1	KAT6A
BCAS2	BCKDK	SDHAF1	ARL2BP
RHPN1	USP42	FADS3	CHMP1A
RCHY1	SLC7A6	GYG1	PLEKHA6
PBDC1	CDYL	TUBA4B	TARS
SHQ1	FN1	IFI27L1	KATNA1
STK11	PLXND1	MYO6	DHX37
TNPO2	ZFP41	RUNDC3A	RNF207
MACC1	MTMR4	DTWD2	STAT6
SLC23A2	SLC9A3R1	ADCY1	C4orf19
CXXC5	CAMK2N2	RNF20	FKBP8
TSPAN3	MAPK3	CREBBP	HOOK2
DYSF	ALDH1B1	ATP11B	REXO1
ALDH4A1	AP2A2	SMAP2	TMEFF1
KCNK2	RBFOX3	PCNT	CLSTN1
TFEB	HSPB11	NACAD	SAP30
IRS1	TRMT61A	PPP3R1	RRP1B
HOXC8	ARHGAP8	SLC2A10	SAMHD1
CRYZ	NRF1	SUPT20H	PRCC
ISM1	GPKOW	IL23A	MRPL3
RABEP2	CPSF7	SNAPC4	CBARP
NPDC1	DHCR7	MYH14	MEAF6
MAP4K4	SH2B3	SLC25A38	HABP4
ATP6AP1	PRKCI	RTF2	PAFAH1B3
ARL4C	SRXN1	MCM4	TMEM120B
ULK3	DGKQ	AIFM2	ANP32B
GOLGA3	C17orf80	TCF20	NCL
FEM1A	RNF214	CAVIN1	BUB3
ZNF785	RAB11FIP5	FBXL19	SNAPC2
LIG4	KDM2A	SLC24A1	DUSP10
ARID1A	CCDC77	CXXC1	FAM200B
GREB1L	ZNF451	PIK3AP1	CCDC9
WDR33	C6orf223	FKRP	UGT1A1
C8orf88	ETFB	ARSD	TMEM219
PLCL1	SNX32	NINL	ZNF276
HOXA10	LDOC1	STXBP3	JADE2
RAB11FIP3	BHLHB9	DDX23	TMEM8B
SNCA	COX14	RNF135	SSBP1
RALYL	METRN	HNRNPM	TBC1D3
MOB3B	HUWE1	SOX2	C19orf47
FLNC	INPPL1	BCL7B	DAG1
ZNF445	TOP1MT	BRD7	RPS12
SEMA5B	SCN2B	RALBP1	ZNF805
MCRIP1	TMEM63A	VIRMA	WARS
FOXK1	LCOR	HNRNPH1	NME1
SETD1A	TCFL5	EIF3A	EIF5B
KCNMA1	USP8	MAP3K10	PHRF1
UCKL1	MYCBPAP	SLU7	MINK1
MOB2	ZNF316	WASHC2A	KDM6B
ARL4D	RBM12B	ENO3	ANKS3
CDK2AP1	TJP1	ZRSR2	AMOTL2
DAXX	COL7A1	PIGF	RREB1
PPP5C	CC2D1B	PELI3	UBALD1
PSEN2	NFATC4	PTPN13	CAPRIN1
LEPROTL1	C7orf43	SMC3	OLFML2A
FAM120C	PLEC	SPTBN1	CLK3
RTN2	TMEM240	DSP	COLGALT1
SMYD5	IFFO2	PSIP1	AHNAK
SLC39A13	PCYT2	CELSR3	CBSL
LACC1	NEBL	ZFYVE27	ING1
FUT4	DDT	NRBP1	SH3PXD2B
TANC1	EPS8L2	SETD7	EP400
MRPS35	LAMA3	LSM14A	TAF8
ARHGEF1	NACC2	DOC2A	PTPN23
IL32	SMG1	CDKAL1	BICRA
POU3F4	GPR153	LYAR	GGA1
CAPRIN2	AP3D1	YLPM1	C2CD3
RAD54L2	RGPD8	RFC4	INTS1
OBSCN	PPM1E	TSN	PSMC1
FNBP1L	CMIP	TCEAL9	SFPQ
RBMXL1	RASGEF1C	OSR1	UBN1
CHST12	CABP7	CUL5	EPB41L1
MNT	CLIP2	USP6NL	PELP1
CELSR3	KLK5	ARNTL2	TRAF7
POLA1	RNPEP	TAGLN3	ZNF513
CRAMP1	MDN1	GOLGA8B	PIGV
CNTFR	SH3TC1	RNF40	KMT2E
DMXL1	IP6K1	POLDIP3	HCAR3
FYTTD1	PAPD7	KIAA1328	ACTG1
ADGRV1	CNKSR3	GOLGA8A	DOK3
KIAA1468	SLC35E2	YTHDC1	TAOK2
CCDC51	POU3F3	PLEKHH1	MYO18A
OIP5	HADH	MACF1	FBXO17
KRT15	XBP1	SMARCA2	ATOH8
SLCO4A1	EHD2	JUN	DOLPP1
PI4KA	PEX26	CACNB3	NISCH
YBEY	DENND4B	SHISA8	PTTG1IP
NAT8L	CPT1C	TSPYL2	NOB1
ZNF319	ICMT	SNX8	AUTS2
NEO1	PAK1	CAST	SHROOM2
TBKBP1	FARSA	CDK13	CIC
RAD9A	PER3	MED27	PRR12
RERE	PPP1R13L	GLI2	NAB2
PROB1	HBEGF	KRT14	PANK1
ASIC1	SSU72	ZBED2	TMEM160
ATP6V0B	ENOSF1	SPPL3	FYCO1
SLC39A1	CCHCR1	PDE9A	PLEKHG5
PDP1	SIGMAR1	DNAJC21	NCOR1
MIEF2	LPCAT4	MAP3K9	CDT1
HIKESHI	ATF7IP	ADAM23	AGAP1
RAB26	HIVEP3	NNMT	CLINT1
ALDOA	SLC19A1	PLEKHA7	BCORL1
BLM	PTGER2	MKRN2	ZNF417
SCAP	NOSTRIN	SV2A	TXNL4A
HUNK	DYNC1H1	INAVA	ZMYM3
C1orf194	SLC1A4	ZNF445	RPS27A
ASAH2B	AMDHD2	DCUN1D1	LZTS1
KDM4A	DSG2	CHD7	ANKRD13B
EEF1A1	IPO11	CHAD	FBRSL1
CUL9	RPL26	TMSB4X	RAD23B
C19orf24	RPL37	EVC	NMT2
IGSF3	KEAP1	LCN2	RPGR
SHC3	OVOL2	TNIP1	COL9A2
GPC3	RHOD	CDC42BPG	SBNO2
BRD1	UGGT1	AUNIP	WRAP53
GNA11	RPL3	ANTXR2	KANK2
MAL2	C1orf226	PLXNB2	NECTIN2
SCML2	ENC1	KRT17	CCDC96
PSKH1	CS	SNRNP35	TMEM44
TIAM1	NDST1	PALM	ECHS1
TPRG1L	GABRB3	HEBP1	EFNA5
CCDC88C	B4GALT5	CEP250	CLEC16A
CEP164	ARTN	MAP4K4	BCL9L
NCK2	FAM102B	ZNF747	SPRY2
ZMPSTE24	DLG3	CXCL16	PRSS12
PRPF38B	AC135586.2	SPSB2	YEATS2
PDZD7	MDH1	PML	UVSSA
RABGAP1	PPP6R1	STAT5A	HSDL2
EXOSC6	PRR29	IFNAR2	TP73
RASA4B	AMZ1	AKAP8	RBM10
PIGP	EHBP1L1	ZNF853	ZNF710
UXS1	SCRN3	CGN	SLFN13
GOSR2	ADRA1B	SCRN2	PROSER3
RNF130	ALDOA	CLCF1	PCGF2
TUSC3	TUBB8	NHSL1	KIF3B
SS18	CDC20	ATP1B3	ZNF574
ZNF282	ZFPM1	CFAP36	BTBD7
AGO3	TSNARE1	BABAM1	SOGA3
HS6ST3	PACS2	BOD1L1	NMT1
PCDHGA11	SMN2	SPOUT1	HIST1H2BD
RGPD6	RBL2	SPIN4	NAA15
MAST4	IRF2	GAB1	KLC3
RAB3IL1	FAM83H	CDC42SE2	CCDC59
RELN	PRPF18	CTSA	FUZ
RIC1	MANEAL	MARVELD2	LLGL2
TNRC18	IFITM10	SLC7A8	CANX
ADORA1	ZNF516	MCC	ZSWIM4
LUC7L2	BTBD6	MTMR3	FBRS
HDAC9	GPC1	IGSF8	TM9SF2
FP565260.7	COPS7B	HOXB4	ZBTB4
CHSY3	CALCOCO2	KRT6B	SIK1B
GUSB	LTBP3	DDX46	ARTN
ADGRB2	KIAA1217	GNPTAB	UTRN
SLC25A33	RUNX1	TRANK1	DMWD
PLEKHG2	ECPAS	PLEKHB2	MAGED4
TBCD	ZNF200	F2R	NDUFS2
ANKRD46	C17orf53	CAV1	GOLGA2
PTCH1	MYO9B	C16orf58	RBM38
C7orf49	ZNF787	CELF4	POLR3D
ZC3H7B	NFIX	STK11	CDK11A
SMARCD2	TOR4A	IQGAP2	AACS
DDX1	BCL9L	KRT6C	CASP6
IRS2	CAPN15	GBP2	MYADM
SNX16	STMN1	SMARCD3	CDK11B
CCDC125	FJX1	FLNC	SUMO2
HPS6	CHAC1	LZTR1	STIM1
TEX9	PAFAH2	ETS2	TMEM201
ARMCX5	HELZ2	SPIDR	SZRD1
SFI1	OPN3	NUDT19	TCF7L1
CHIC1	ADGRG2	DNAL1	PYM1
PMVK	ZFYVE21	ATRX	MRPS23
ELMO2	ABO	TBCA	ITSN1
PORCN	CPSF2	BRWD3	HIST1H2BC
GIGYF1	PRKAB1	SYT12	TSC22D3
PLEKHJ1	DOK1	ARFGEF3	NR2F2
DEF8	NBPF14	BAZ2B	GIGYF2
CUL4A	C1orf159	VMP1	ZFP90
IL17RA	PANX2	N4BP3	AMPD3
NFKBIZ	HOMER2	GPR161	CDC42BPB
PAQR3	VAC14	SMARCE1	SCRIB
PIK3R1	NRBP2	COL6A1	LMTK2
F8A1	AGAP1	CLSPN	ASPSCR1
EXTL3	VPS37C	ATP5PF	VASH2
MPHOSPH8	SCD	ACVR1	TAGLN2
R3HDM4	MTCL1	EHD4	COPRS
HECTD4	DNAJC2	CUX1	ZNF316
NET1	MIDN	MRPL23	PKM
MMP28	GPN2	KCNK1	MECP2
SLC6A8	SHROOM1	MORC2	MNS1
NXPE3	COQ4	USP36	TCF3
LIMK2	SCARB1	TSPAN9	MDFIC
MAPRE1	S100A2	GPR137C	ZYX
UBE2Q1	HFE	ARPIN	PIN1
ZMYM2	BID	HIPK2	HDAC7
TEC	RBCK1	HAUS8	CACNG4
DENND6B	KRT80	NBEA	MTERF4
POU2F1	PRKCA	NLRC5	RUFY2
SPTBN2	FAM20B	RAB3IL1	EHD2
POMGNT1	NBPF19	SNPH	BRIX1
CACNG8	NANOS1	C22orf46	CHADL
EXOC5	STMN3	SELENOT	MARF1
FAT1	EIF4G1	PRKD2	SLIT3
FLYWCH1	NPTN	TBCD	SNRNP70
VPS16	LRFN4	LMTK3	CYB5R3
AKAP11	C17orf67	CD276	TPM4
HIC1	ADGRG1	ANP32E	PRRG1
DVL2	NETO2	PPFIA1	ANXA8
CTNNBIP1	GTF3C4	IGFBP3	CTNNBL1
RYBP	SIDT2	KDELR2	TMCO4
BCL2L11	TMTC2	UBXN2A	MRPL51
ATP11A	IL20RB	IVL	SYN1
CENPM	MYC	KMT2D	VOPP1
RMDN3	PKP3	NUDT3	SIK1
SIVA1	OTUD7B	ANKRD39	RPL7
FMNL3	GNA15	CAB39	SMAD2
UBXN6	ARHGEF18	DPH7	ARF5
DMRTA2	C11orf95	PHF6	C15orf40
EBF4	RPS6KA4	MROH1	ARHGAP22
RPAP2	KMT2E	ARHGAP32	AC011005.1
KIAA1549L	MMP2	NOL12	STK32C
GLI2	TMEM232	EMC2	ARHGEF18
ARHGAP39	EPB41	ERVK3-1	RUNX1
STRN3	AGFG1	PPL	MMP25
SAP30L	TIGD5	SPAG9	MMS19
NCDN	TNK2	RRP9	NPIPB11
DEAF1	BCKDHA	TPR	ZNF106
BTBD1	SKA3	BRD3	HCFC1
GNAL	ADORA2B	WBP11	PPP1R13L
C8orf37	DTX2	NR5A2	FIBP
F8A2	B4GALT7	HNRNPUL2	HIVEP3
LOXL1	GPX4	RAB27A	SARNP
RNF111	PLPBP	KIF7	SSH3
ZFHX3	RASIP1	NEXN	TGFBR2
AP3S2	UHRF1BP1	PBX3	QSOX2
EPHB2	DUSP9	PDCD6	ANXA11
ZC3H12A	POM121	NYNRIN	ITPR3
RAB3GAP1	ESCO2	CNBP	ENO1
TNRC6C	SLC4A3	PLA2G16	RAB36
VPS53	SMURF1	DENND2A	C9orf43
INSR	FRS3	ZNHIT6	MLLT10
ZNF853	TCF7	TPCN1	PPM1N
ARHGAP45	VAMP8	PRRT4	HOXB13
GALNT1	MOK	FOXK1	KRT9
COL6A1	TAF4	UBB	FAM53B
HS6ST1	ZSCAN22	TM9SF3	RPUSD1
HIPK2	EPPK1	ADAM22	KMT2B
RASSF10	COL9A2	HPF1	ZNF765
AC009779.3	HR	CRACR2B	MYH10
AC092647.5	HAUS7	MGA	SAFB
PTGFRN	SH3D19	DNAL4	SNRPN
BRF1	AGBL5	KDM1A	U2AF2
CCDC47	NOTCH2NL	KRT75	TMEM184B
PNMA3	HDAC7	TTLL4	LMNA
ATP9B	MRC2	RASGRF2	ARHGAP23
WDR48	RAC3	PRPF3	FAM241A
MEX3B	ASS1	TCF21	ABCB9
WHAMM	SIK1B	GAK	P3H2
SAMD8	APBB1	BRSK2	TCEAL4
UBP1	PGS1	RNF144A	ARL6IP1
ANXA2	ESYT1	TMEM50A	PLEKHO1
SLC27A4	LY6K	SEC62	C1orf116
ADGRL1	HNRNPC	NEFM	COL7A1
ITGB8	PABPC3	LSM3	ZFP64
RGS19	DACT1	CSTF2T	CEBPB
ERICH5	SREBF2	CCDC149	RBSN
NME6	MNS1	NSMCE2	GADD45B
ZSCAN29	HPS1	PSEN2	ASB14
TMCC1	ARHGAP26	NUDCD3	ZNF470
TIPARP	SCAND1	DEF6	RCL1
CYTH2	SERPINB6	FOXN3	C11orf58
AHI1	TMEM120B	SH2B2	PPP1R12C
SLC35E4	DMKN	NFIL3	KATNB1
	INHBB	COQ5	FTSJ3
	UBQLN1	KIF13A	CCDC137
	UBE2Z	RAD54L2	EIF5
	HS3ST3B1	CDKN1A	LMO7
	CRTC3	PNPT1	PDE5A
	VDAC2	FGD1	ODF2
	FGGY	RAB11FIP1	FOXP1
	FGF18	ZXDB	SP100
	CASP9	EPM2A	NDUFS6
	CEP295	SRRM3	UBL7
	UNC5B	STOML1	OPTN
	SLC25A22	ADCY7	SRRM2
	KIF1A	IKBKB	PRR36
	WIZ	SLC25A24	SNIP1
	MRPL44	MORF4L1	PCNX3
	UBQLN4	PAPPA	C1orf226
	LINC00854	WFDC2	TANGO2
	PTPRB	SYNJ2BP-COX16	RPL18
	INTS1	PPP1R7	DOCK6
	GBX2	ENDOG	PDCD5
	REPS2	HNRNPA3	EPN3
	PHF12	WNT7B	PTDSS2
	TGOLN2	ANKS6	SOX13
	IL15RA	TXNL1	PAGR1
	PERM1	SLF1	LIMD1
	CCM2	DDX11	UPF2
	CXorf40A	TIMELESS	SYF2
	LYRM4	ZC3H4	SMC1A
	SLC25A39	TMEM91	ZNF821
	TRA2A	SEMA5A	RRAS
	TMEM8B	PHLDB3	ALDH16A1
	DYNLL2	NOL3	UNKL
	TMEM255B	ERICH6	PTPRU
	XRCC3	GATA2	CRTC2
	CAMKK2	SH2B1	NOP10
	PRR14	BEX4	PPP2R5C
	ICOSLG	LRRC8D	DDX54
	SLC12A4	RHPN1	BORCS6
	PPP2R2D	TLE2	UQCRC1
	AXL	CRYBG3	LARP6
	GLCCI1	PPP5C	ARHGEF40
	APC2	EVC2	TBC1D9B
	ERMP1	NUP50	UBAP1L
	PTPN18	RCN2	CFDP1
	FAM122B	RTL6	SLC2A11
	PPP6R2	LMBRD2	SEMA4C
	H6PD	PISD	ZNFX1
	GFPT2	DPYSL3	ARPP19
	TRAF2	TUFT1	HIST1H3F
	XPR1	BVES	NOM1
	ATXN2L	DMTN	GRK2
	PSAP	ARHGEF35	TCOF1
	C16orf74	DHX8	GSR
	TBC1D10A	EIF2AK1	FAM166A
	OGFR	APOL1	DTX2
	MYBBP1A	RAB6C	SNRPD2
	CRY2	DEPDC4	AGFG2
	PTPRJ	PNPLA6	PEX14
	ADCY9	TNFSF15	YDJC
	NDUFA11	GRAMD1A	ESS2
	TIMP3	CRYZL1	COL18A1
	COL4A1	COL4A6	MAML2
	LRRC47	TELO2	UPF3B
	UBALD1	KHDRBS3	MGRN1
	TCIRG1	ATN1	EIF2B5
	PARPBP	CHN2	PDAP1
	VRK3	TOX4	IQSEC1
	CXorf40B	TCHH	CAP2
	GALNT10	RAPGEFL1	INF2
	EGLN2	NANOS3	XRCC6
	VAV2	PHF3	SLC12A4
	PHF19	ADAM11	PHACTR4
	EVA1B	ZFHX3	EIF2AK4
	KLHL17	LRRC28	C19orf53
	MICALL1	CA11	BUD13
	CROCC	EVA1A	ATP11C
	FAAP20	ERICH5	CATSPERG
	ABCC10	KDM3A	MTERF2
	LMNB2	DMRTA2	RNF220
	PFKP	IFIT5	SLC1A3
	SERPINH1	RANBP10	KIF9
	TRIM36	GFOD2	RBFOX2
	DUSP7	INHBA	GPHN
	GSTP1	VASH1	CRELD1
		CRBN	RAD21
		CBWD1	BAZ2A
		AATF	PDCD11
		SPRYD7	SNAI1
		HIPK1	PTMA
		NCBP1	TYK2
		EP300	CDH1
		CABIN1	DBN1
		LRP1	NSFL1C
		SLC35A3	KNSTRN
		SOS2	CDCA2
		MAGED4B	ENGASE
		ZNF777	WDR43
		SPTBN2	RPL5
		ZFR	PRDX6
		SLIT2	PRDX3
		ZDHHC23	CARD10
		NUMA1	LONRF3
		MLYCD	GON4L
		CHD6	MED25
		CARD11	CWC25
		PRKCQ	CDX2
		TRIP12	UBXN11
		ZHX3	EVI5L
		APBB2	AJM1
		TULP4	JPT1
		NDUFA13	FSCN1
		CFAP57	FOPNL
		ACVR2A	HSP90AA1
		KRT16	INPPL1
		FRMD4B	ZNF219
		UGT1A7	FAM234A
		ZSCAN2	TLE1
		RBM33	PDXP
		GRAMD4	TMC6
		ACSL1	RARA
		SUPT6H	APOL2
		KLHDC2	UBE2J2
		CDK6	TICAM1
		MSX2	UNC119
		RAI1	IWS1
		PPP2R2B	DLGAP4
		KIF1BP	ARL16
		MAP3K11	MKL1
		AP3B2	PSME1
		SYNE2	ZC3H3
		NES	ACIN1
		HNRNPA2B1	VPS37C
		RAB1A	LAMA4
		SLTM	DOCK7
		JADE3	MARK4
		EID3	TNNI2
		SIX1	CCDC28A
		GLI3	NBEAL2
		SPANXA2	LPIN3
		MYLIP	FLCN
		FAM98B	MED11
		ST13	CHD3
		CHAF1A	RPL41
		SCAP	POM121
		RDX	SOX9
		ABI1	VPS11
		ZSCAN29	DBI
		PLRG1	ASNA1
		SZT2	SET
		MMRN2	PDCL3
		CEP78	CNPY4
		C9orf78	LTBR
		CTSF	DEPDC5
		NIPAL2	NDUFAF4
		ACBD3	SRSF7
		PPP1R15A	PPFIA4
		MEIS2	BCAR1
		ATG2B	KLC1
		RBM15B	STRN4
		ZBTB20	OTUD5
		DNMT1	ZNF649
		TARSL2	SOD1
		C19orf24	MLH3
		FYTTD1	PCSK1N
		ZC3H13	SH3GL1
		DPYD	CCDC66
		KCNS1	EXOSC7
		SMIM4	YBX1
		TRIM24	CUL7
		SLC25A23	CSK
		MTERF3	RPL31
		FTO	SLC34A3
		CHID1	SH3BP1
		TNRC18	EZR
		EPN1	CLCN6
		SLC35E3	NACA
		CD2AP	RRP36
		STIM2	PLCB3
		CASZ1	WTIP
		ISG15	PIGQ
		PDXDC1	PCOLCE
		C19orf57	ASF1B
		SMO	ZNF185
		FTSJ1	USP5
		APOLD1	REEP4
		C10orf55	CASKIN2
		APP	KPNA6
		PATL1	CIT
		FNBP1	MRNIP
		ATP5F1C	RGS3
		DBR1	SELENON
		DHX57	PLEC
		NOP9	PES1
		STK26	FBXL12
		OPA3	PHF12
		CABLES2	BRD4
		LRCH4	SMARCA4
		F12	RPS3A
		FAAH	CEP89
		MLXIP	SPIRE2
		CNIH1	PDHX
		IK	KMT5B
		ZBED5	HMGB1
		EPS8L1	HSP90AB1
		NSRP1	RNF213
		CTR9	NID2
		BRD1	SPSB1
		ZC3H18	NSDHL
		DNAJB5	NFKBIE
		BAHCC1	RHOC
		MAP7	ANKRD13D
		BICD1	PSMD8
		ZKSCAN5	SAP130
		AP3B1	TNIK
		ZNF512B	MTA3
		NOTCH3	ACACA
		RUBCN	PSMG2
		TPT1	DDX27
		C22orf39	NDUFAF5
		LRRC23
		C1orf131
		CXCL8
		SLC30A1
		RASA4
		CELSR2
		MAK16
		CDH4
		ITSN2
		MYO10
		GTF2A1
		PERP
		RBFA
		FCHO2

## Sheet: lncRNAs
Supplementary Table S3 (lncRNAs)
Methylation up and expression up (176)	Methylation up and expression down (211)	Methylation down and expression up (293)	Methylation dwon and expression down (298)
ENST00000522856	ENST00000523915	ENST00000496353	ENST00000481453
ENST00000598073	ENST00000595596	ENST00000520090	ENST00000473207
ENST00000497051	ENST00000472012	ENST00000435274	ENST00000587317
ENST00000595806	ENST00000599521	ENST00000448213	ENST00000585652
ENST00000429775	ENST00000461392	ENST00000591284	ENST00000599002
ENST00000454442	ENST00000469841	ENST00000598272	ENST00000487174
ENST00000479825	ENST00000462953	ENST00000599950	ENST00000458463
ENST00000422971	ENST00000466923	ENST00000578642	ENST00000466653
ENST00000478403	ENST00000588387	ENST00000412466	ENST00000525258
ENST00000494339	ENST00000591351	ENST00000599253	ENST00000601208
ENST00000588598	ENST00000585673	ENST00000474401	ENST00000593570
ENST00000460658	ENST00000437039	ENST00000427571	ENST00000478868
ENST00000595851	ENST00000497697	ENST00000480326	ENST00000607589
ENST00000462387	ENST00000593745	ENST00000441379	ENST00000537905
ENST00000484125	ENST00000463831	ENST00000597271	ENST00000496123
ENST00000436564	ENST00000487162	ENST00000595811	ENST00000486640
ENST00000569706	ENST00000436564	ENST00000485232	ENST00000512780
ENST00000449248	ENST00000448973	ENST00000561918	ENST00000527336
ENST00000433309	ENST00000623360	ENST00000461893	ENST00000550479
ENST00000573167	ENST00000498589	ENST00000540588	ENST00000643641
ENST00000495941	ENST00000496957	ENST00000541683	ENST00000394457
ENST00000557552	ENST00000546565	ENST00000601353	ENST00000545227
ENST00000504880	ENST00000577066	ENST00000440039	ENST00000430771
ENST00000473334	ENST00000461749	ENST00000512195	ENST00000502799
ENST00000507209	ENST00000475396	ENST00000528940	ENST00000596776
ENST00000588396	ENST00000555380	ENST00000548622	ENST00000603840
ENST00000428534	ENST00000411753	ENST00000645768	ENST00000578941
ENST00000610509	ENST00000504880	ENST00000643913	ENST00000523402
ENST00000397777	ENST00000503548	ENST00000477468	ENST00000613919
ENST00000602138	ENST00000497325	ENST00000582860	ENST00000588552
ENST00000595718	ENST00000617975	ENST00000647394	ENST00000479752
ENST00000448208	ENST00000588064	ENST00000510022	ENST00000571370
ENST00000488002	ENST00000464291	ENST00000601447	ENST00000510079
ENST00000417576	ENST00000461931	ENST00000568840	ENST00000606796
ENST00000624686	ENST00000381811	ENST00000505539	ENST00000594044
ENST00000591548	ENST00000610509	ENST00000614441	ENST00000493195
ENST00000521638	ENST00000490521	ENST00000489234	ENST00000485049
ENST00000502751	ENST00000567272	ENST00000536759	ENST00000522419
ENST00000564521	ENST00000560148	ENST00000624910	ENST00000478085
ENST00000636923	ENST00000595718	ENST00000520207	ENST00000552022
ENST00000497231	ENST00000441206	ENST00000395823	ENST00000462073
ENST00000586944	ENST00000477177	ENST00000618028	ENST00000589518
ENST00000491309	ENST00000560009	ENST00000589851	ENST00000471773
ENST00000577733	ENST00000517342	ENST00000598812	ENST00000621647
ENST00000517554	ENST00000342680	ENST00000496645	ENST00000466847
ENST00000537582	ENST00000604133	ENST00000463943	ENST00000546226
ENST00000412563	ENST00000591548	ENST00000547693	ENST00000431924
ENST00000620148	ENST00000368298	ENST00000466666	ENST00000635397
ENST00000481504	ENST00000583704	ENST00000551271	ENST00000484286
ENST00000580390	ENST00000498758	ENST00000434792	ENST00000600121
ENST00000491370	ENST00000566130	ENST00000634501	ENST00000534215
ENST00000525525	ENST00000457576	ENST00000494912	ENST00000624878
ENST00000373293	ENST00000636923	ENST00000474563	ENST00000613146
ENST00000598820	ENST00000635858	ENST00000544182	ENST00000527553
ENST00000394321	ENST00000586944	ENST00000412067	ENST00000444067
ENST00000490495	ENST00000491309	ENST00000634271	ENST00000536689
ENST00000607927	ENST00000577733	ENST00000476482	ENST00000561494
ENST00000631594	ENST00000517554	ENST00000597852	ENST00000477596
ENST00000492715	ENST00000496462	ENST00000525434	ENST00000476066
ENST00000461450	ENST00000535202	ENST00000612120	ENST00000465388
ENST00000611744	ENST00000473874	ENST00000522239	ENST00000592337
ENST00000597069	ENST00000467960	ENST00000567022	ENST00000488369
ENST00000413932	ENST00000596474	ENST00000529944	ENST00000492736
ENST00000477886	ENST00000525525	ENST00000610494	ENST00000593396
ENST00000478808	ENST00000598820	ENST00000489544	ENST00000475421
ENST00000473326	ENST00000596390	ENST00000475413	ENST00000494253
ENST00000567717	ENST00000442962	ENST00000590778	ENST00000532902
ENST00000466612	ENST00000426483	ENST00000488790	ENST00000580490
ENST00000474221	ENST00000492873	ENST00000480304	ENST00000522428
ENST00000432996	ENST00000491587	ENST00000598875	ENST00000405405
ENST00000608694	ENST00000471897	ENST00000497135	ENST00000365176
ENST00000505025	ENST00000595341	ENST00000493591	ENST00000609537
ENST00000579853	ENST00000636247	ENST00000528051	ENST00000559888
ENST00000443537	ENST00000566925	ENST00000582501	ENST00000524785
ENST00000536140	ENST00000464431	ENST00000432996	ENST00000456757
ENST00000591160	ENST00000553321	ENST00000365672	ENST00000438116
ENST00000510208	ENST00000577802	ENST00000612772	ENST00000623655
ENST00000600410	ENST00000460976	ENST00000535385	ENST00000606074
ENST00000486901	ENST00000506063	ENST00000527322	ENST00000557663
ENST00000565793	ENST00000487294	ENST00000603067	ENST00000557944
ENST00000591357	ENST00000536140	ENST00000607286	ENST00000584285
ENST00000532340	ENST00000517543	ENST00000558773	ENST00000486133
ENST00000473283	ENST00000490672	ENST00000561379	ENST00000636254
ENST00000599310	ENST00000608809	ENST00000581510	ENST00000469172
ENST00000522016	ENST00000591160	ENST00000469471	ENST00000547361
ENST00000586238	ENST00000510208	ENST00000463074	ENST00000622364
ENST00000574939	ENST00000537112	ENST00000493658	ENST00000483064
ENST00000490115	ENST00000481644	ENST00000491200	ENST00000546744
ENST00000517961	ENST00000549553	ENST00000551059	ENST00000462953
ENST00000492625	ENST00000634965	ENST00000465679	ENST00000573023
ENST00000531392	ENST00000569934	ENST00000375290	ENST00000490257
ENST00000451277	ENST00000591180	ENST00000495372	ENST00000491463
ENST00000612004	ENST00000573862	ENST00000576462	ENST00000435287
ENST00000463965	ENST00000470046	ENST00000496221	ENST00000552459
ENST00000563822	ENST00000599310	ENST00000474291	ENST00000470232
ENST00000502249	ENST00000522039	ENST00000416301	ENST00000452728
ENST00000464941	ENST00000600255	ENST00000470889	ENST00000598952
ENST00000624177	ENST00000568957	ENST00000523169	ENST00000520252
ENST00000448117	ENST00000587344	ENST00000522146	ENST00000517554
ENST00000588850	ENST00000586238	ENST00000473525	ENST00000486613
ENST00000606110	ENST00000463914	ENST00000461445	ENST00000622508
ENST00000583705	ENST00000431981	ENST00000484408	ENST00000483587
ENST00000440016	ENST00000612208	ENST00000469556	ENST00000460218
ENST00000592094	ENST00000562760	ENST00000485027	ENST00000486382
ENST00000446382	ENST00000578539	ENST00000466415	ENST00000466923
ENST00000519665	ENST00000490404	ENST00000531392	ENST00000380443
ENST00000451424	ENST00000477033	ENST00000636220	ENST00000460445
ENST00000480451	ENST00000463411	ENST00000486401	ENST00000636874
ENST00000497866	ENST00000473551	ENST00000403291	ENST00000519219
ENST00000490666	ENST00000473965	ENST00000487156	ENST00000637711
ENST00000488127	ENST00000610965	ENST00000412091	ENST00000602352
ENST00000646418	ENST00000495952	ENST00000569781	ENST00000421767
ENST00000619322	ENST00000596581	ENST00000545096	ENST00000480100
ENST00000556255	ENST00000563822	ENST00000443490	ENST00000360737
ENST00000468918	ENST00000502314	ENST00000589990	ENST00000580706
ENST00000647441	ENST00000464941	ENST00000599231	ENST00000589281
ENST00000587730	ENST00000587196	ENST00000572637	ENST00000593104
ENST00000454916	ENST00000583705	ENST00000602772	ENST00000602397
ENST00000545522	ENST00000530434	ENST00000543656	ENST00000566456
ENST00000418795	ENST00000462921	ENST00000498161	ENST00000640437
ENST00000531106	ENST00000418877	ENST00000569997	ENST00000623234
ENST00000479193	ENST00000620597	ENST00000551655	ENST00000443642
ENST00000549319	ENST00000431248	ENST00000392352	ENST00000548259
ENST00000595369	ENST00000623860	ENST00000559989	ENST00000613241
ENST00000498422	ENST00000620937	ENST00000560877	ENST00000558282
ENST00000451446	ENST00000426965	ENST00000576225	ENST00000561023
ENST00000533715	ENST00000458001	ENST00000474031	ENST00000528717
ENST00000592638	ENST00000643385	ENST00000593891	ENST00000576364
ENST00000583624	ENST00000454115	ENST00000533627	ENST00000470004
ENST00000427448	ENST00000521458	ENST00000464605	ENST00000561059
ENST00000478065	ENST00000484822	ENST00000590038	ENST00000597304
ENST00000362058	ENST00000602042	ENST00000399764	ENST00000465108
ENST00000441047	ENST00000636161	ENST00000517376	ENST00000503709
ENST00000593364	ENST00000476918	ENST00000524510	ENST00000472791
ENST00000405676	ENST00000497866	ENST00000607144	ENST00000523422
ENST00000453844	ENST00000398085	ENST00000542075	ENST00000532197
ENST00000446425	ENST00000472981	ENST00000535644	ENST00000546393
ENST00000565162	ENST00000488127	ENST00000498641	ENST00000470116
ENST00000495018	ENST00000476944	ENST00000618700	ENST00000540233
ENST00000573376	ENST00000643729	ENST00000502784	ENST00000495230
ENST00000384419	ENST00000614398	ENST00000579908	ENST00000525375
ENST00000556933	ENST00000441603	ENST00000495851	ENST00000619079
ENST00000498999	ENST00000490145	ENST00000554274	ENST00000453289
ENST00000465670	ENST00000502634	ENST00000498999	ENST00000578148
ENST00000508260	ENST00000606629	ENST00000427841	ENST00000409861
ENST00000557932	ENST00000428444	ENST00000461441	ENST00000556751
ENST00000559681	ENST00000442850	ENST00000587175	ENST00000413474
ENST00000439199	ENST00000586558	ENST00000498454	ENST00000491645
ENST00000436665	ENST00000545522	ENST00000557927	ENST00000489206
ENST00000570197	ENST00000510767	ENST00000442318	ENST00000504796
ENST00000431214	ENST00000512110	ENST00000590236	ENST00000591978
ENST00000466133	ENST00000531106	ENST00000481355	ENST00000399417
ENST00000462475	ENST00000466946	ENST00000517898	ENST00000477439
ENST00000566500	ENST00000585891	ENST00000575346	ENST00000560174
ENST00000531428	ENST00000439253	ENST00000560012	ENST00000587151
ENST00000635537	ENST00000599563	ENST00000636313	ENST00000483353
ENST00000623174	ENST00000482613	ENST00000497959	ENST00000518993
ENST00000442292	ENST00000498422	ENST00000478659	ENST00000539347
ENST00000530606	ENST00000533715	ENST00000485566	ENST00000570827
ENST00000381106	ENST00000581692	ENST00000445816	ENST00000491451
ENST00000621154	ENST00000431142	ENST00000552555	ENST00000558052
ENST00000488289	ENST00000502915	ENST00000561931	ENST00000486226
ENST00000546592	ENST00000472541	ENST00000596125	ENST00000461005
ENST00000312214	ENST00000438002	ENST00000437983	ENST00000624598
ENST00000426012	ENST00000639456	ENST00000598597	ENST00000498022
ENST00000510091	ENST00000593364	ENST00000584561	ENST00000537956
ENST00000436160	ENST00000560593	ENST00000560301	ENST00000460667
ENST00000566385	ENST00000592982	ENST00000568086	ENST00000474290
ENST00000425492	ENST00000471240	ENST00000484599	ENST00000552369
ENST00000454346	ENST00000399702	ENST00000480042	ENST00000562491
ENST00000569108	ENST00000515816	ENST00000437627	ENST00000595194
ENST00000623095	ENST00000365176	ENST00000561612	ENST00000525846
ENST00000481839	ENST00000463026	ENST00000524518	ENST00000428821
ENST00000595416	ENST00000625005	ENST00000569952	ENST00000561018
ENST00000506387	ENST00000508260	ENST00000475793	ENST00000565645
ENST00000438107	ENST00000564704	ENST00000607510	ENST00000485390
	ENST00000448359	ENST00000462291	ENST00000462593
	ENST00000472163	ENST00000464102	ENST00000479329
	ENST00000619355	ENST00000532542	ENST00000498249
	ENST00000592549	ENST00000560263	ENST00000494448
	ENST00000470076	ENST00000545161	ENST00000507707
	ENST00000475608	ENST00000584099	ENST00000566329
	ENST00000389400	ENST00000358165	ENST00000494408
	ENST00000503729	ENST00000597476	ENST00000455997
	ENST00000492551	ENST00000632292	ENST00000399096
	ENST00000588067	ENST00000567832	ENST00000487162
	ENST00000506902	ENST00000564161	ENST00000489515
	ENST00000607607	ENST00000558227	ENST00000619338
	ENST00000445822	ENST00000519738	ENST00000453625
	ENST00000424415	ENST00000461123	ENST00000561321
	ENST00000495001	ENST00000511316	ENST00000584908
	ENST00000414273	ENST00000481343	ENST00000499370
	ENST00000475592	ENST00000564834	ENST00000526066
	ENST00000388967	ENST00000466016	ENST00000598430
	ENST00000412571	ENST00000424211	ENST00000633719
	ENST00000624821	ENST00000497569	ENST00000508678
	ENST00000558180	ENST00000642625	ENST00000566317
	ENST00000422958	ENST00000563775	ENST00000558053
	ENST00000471090	ENST00000588360	ENST00000647389
	ENST00000430526	ENST00000603175	ENST00000522718
	ENST00000632044	ENST00000525136	ENST00000509676
	ENST00000561883	ENST00000490480	ENST00000398085
	ENST00000330554	ENST00000484655	ENST00000503610
	ENST00000427732	ENST00000572061	ENST00000468850
	ENST00000603319	ENST00000577292	ENST00000591984
	ENST00000497237	ENST00000473646	ENST00000480901
	ENST00000518921	ENST00000471452	ENST00000457119
	ENST00000614358	ENST00000619666	ENST00000538055
	ENST00000438107	ENST00000597069	ENST00000470769
	ENST00000612792	ENST00000448494	ENST00000624087
	ENST00000622010	ENST00000588160	ENST00000585059
		ENST00000606106	ENST00000533715
		ENST00000463330	ENST00000487953
		ENST00000625854	ENST00000478509
		ENST00000586316	ENST00000576381
		ENST00000493908	ENST00000581385
		ENST00000460696	ENST00000582978
		ENST00000575521	ENST00000475025
		ENST00000498406	ENST00000560760
		ENST00000593746	ENST00000595341
		ENST00000506641	ENST00000412393
		ENST00000497065	ENST00000585351
		ENST00000579527	ENST00000607055
		ENST00000480373	ENST00000629624
		ENST00000608412	ENST00000369491
		ENST00000575889	ENST00000506941
		ENST00000557887	ENST00000572030
		ENST00000477614	ENST00000487163
		ENST00000461023	ENST00000491435
		ENST00000573953	ENST00000513637
		ENST00000641366	ENST00000513250
		ENST00000578073	ENST00000485069
		ENST00000479487	ENST00000580633
		ENST00000475193	ENST00000470108
		ENST00000396021	ENST00000641955
		ENST00000545516	ENST00000572385
		ENST00000462942	ENST00000560917
		ENST00000593642	ENST00000464226
		ENST00000569689	ENST00000454228
		ENST00000568912	ENST00000570949
		ENST00000446112	ENST00000420411
		ENST00000465952	ENST00000580132
		ENST00000549699	ENST00000359341
		ENST00000612349	ENST00000546622
		ENST00000524399	ENST00000636868
		ENST00000510384	ENST00000474077
		ENST00000521088	ENST00000578774
		ENST00000641827	ENST00000540353
		ENST00000533253	ENST00000636376
		ENST00000420330	ENST00000500487
		ENST00000463352	ENST00000530198
		ENST00000552384	ENST00000531389
		ENST00000566006	ENST00000603061
		ENST00000463410	ENST00000624270
		ENST00000492922	ENST00000439955
		ENST00000514793	ENST00000468122
		ENST00000462805	ENST00000618267
		ENST00000624147	ENST00000437764
		ENST00000530978	ENST00000380760
		ENST00000397713	ENST00000485101
		ENST00000509006	ENST00000562266
		ENST00000540075	ENST00000465929
		ENST00000418645	ENST00000463183
		ENST00000422542	ENST00000508188
		ENST00000471488	ENST00000480202
		ENST00000476881	ENST00000436135
		ENST00000472924	ENST00000477634
		ENST00000484386	ENST00000527449
		ENST00000591242	ENST00000565833
		ENST00000526304	ENST00000512452
		ENST00000489455	ENST00000540502
		ENST00000623749	ENST00000415611
		ENST00000396131	ENST00000468527
		ENST00000560408	ENST00000545991
		ENST00000470655	ENST00000456333
		ENST00000474161	ENST00000526350
		ENST00000479671	ENST00000466419
		ENST00000419919	ENST00000429167
		ENST00000509398	ENST00000560672
		ENST00000526874	ENST00000530115
		ENST00000558657	ENST00000497071
		ENST00000639346	ENST00000463743
		ENST00000443998	ENST00000496988
		ENST00000460726	ENST00000493232
		ENST00000577055	ENST00000529355
		ENST00000495934	ENST00000564464
		ENST00000486563	ENST00000467290
		ENST00000414167	ENST00000463645
		ENST00000529239	ENST00000453578
		ENST00000534431	ENST00000602324
		ENST00000338427	ENST00000382313
		ENST00000464802	ENST00000461762
		ENST00000468046	ENST00000377542
			ENST00000442257
			ENST00000624246
			ENST00000563225
			ENST00000475952
			ENST00000477284
