# Supplementary material for: Transcriptome-wide 1-methyladenosine functional profiling of messenger RNA and long non-coding RNA in bladder cancer
Source: Front Genet. 2024 Feb 28;15:1333931. doi: 10.3389/fgene.2024.1333931 (PMC10933092; doi:10.3389/fgene.2024.1333931)
Supplement: Supplementary file 4 [file Table6.XLSX]

## Sheet: Supplementary Table S6
Supplementary Table S6. The candidate genes’ Coefficients
Gene	Coefficients
SLC27A6	0.04614
TRIM67	-0.119
SH2D1B	-0.04995
SAG	-0.34635
TMEM74	0.088913
SERPINB12	-0.01299
PLGLB1	-0.04893
C15orf53	-0.158
TSNAX-DISC1	0.382246
PCDHGA1	0.088898
BRINP3	0.078851
C11orf87	0.058386
HHIPL1	0.135905
TEX13A	-0.87652
SKAP1	-0.08264
ACSM2A	-0.23745
EXOC3L4	-0.03872
AGBL1-AS1	0.179824
HNRNPA3P2	-0.3107
BAIAP2	0.164151
SCDP1	0.161158
ALDH1A2	-0.09982
ALPK1	-0.2885
ITGA7	0.085734
FAM166B	-0.11809
BTN3A3	-0.07095
CERCAM	0.107665
MFSD2A	-0.06087
MITD1	-0.34887
