# Supplementary material for: Transcriptome-wide 1-methyladenosine functional profiling of messenger RNA and long non-coding RNA in bladder cancer
Source: Front Genet. 2024 Feb 28;15:1333931. doi: 10.3389/fgene.2024.1333931 (PMC10933092; doi:10.3389/fgene.2024.1333931)
Supplement: Supplementary file 5 [file DataSheet3.xlsx]

## Sheet: Figure 1
Figure 1A			SPSS statistical
sh-NC	sh-TRMT61A
1	0.131707		p=0.0013
0.838001	0.291327		t=7.879
1.03064	0.345541		df=4
Figure 1B
sh-NC	sh-TRMT61A
1	0.352104		p=0.019
0.759091	0.327878		t=3.803
1.43577	0.154327		df=4
Figure 1D
sh-NC	sh-TRMT61A
0.005591	0.0047343		p=0.004
0.005135	0.0046173		t=4.623
0.005113	0.004646		df=6
0.005684	0.0047136

## Sheet: Figure 2
Figure 2A		Figure 2B		Figure 2C					Figure 2D
mRNA (1480)		lncRNA (446)		sh-NC		sh-TRMT61A			sh-NC		sh-TRMT61A
HNRNPCL1		ENST00000571636		3681	2783	3398	2262		729	577	793	439
EFHD2		ENST00000532415		1604	890	1366	674		314	206	295	185
PLEKHM2		ENST00000567658		738	357	564	204		259	149	206	144
FBLIM1		ENST00000567828		336	136	196	84		230	159	207	129
UQCRHL		ENST00000566703		175	75	120	25		163	104	149	92
SPEN		ENST00000483853		72	30	66	12		145	79	108	74
SZRD1		ENST00000539813		159	49	84	25		461	295	375	220
CROCC		ENST00000569324
RCC2		AC027281.2
MINOS1		ENST00000566821
OTUD3		ENST00000564844
PINK1		ENST00000569487
HP1BP3		ENST00000643147
USP48		ENST00000570510
EPHB2		ENST00000576854
KDM1A		ENST00000571368
LUZP1		ENST00000572330
GPATCH3		LINC00324
NUDC		LINC02076
WDTC1		AC107983.1
MAP3K6		AC007952.4
WASF2		AC138761.1
DNAJC8		ENST00000577438
SRSF4		ENST00000584312
PTP4A2		ENST00000420566
HDAC1		ENST00000578070
YARS		ENST00000418132
RNF19B		ENST00000590836
NCDN		ENST00000472403
CLSPN		ENST00000618022
AGO1		ENST00000580257
MAP7D1		AC068152.1
EVA1B		ENST00000505306
MACF1		ENST00000582965
RLF		ENST00000593076
COL9A2		ENST00000578419
SMAP2		AC027601.1
SLC2A1		ENST00000583444
SZT2		ENST00000594555
PTPRF		ENST00000581920
PTCH2		ENST00000473688
POMGNT1		ENST00000592443
UQCRH		ENST00000589611
MOB3C		ENST00000619230
ZCCHC11		AC010776.2
HSPB11		ENST00000474180
SSBP3		ENST00000625180
USP24		ENST00000592863
MYSM1		ENST00000586817
HOOK1		ENST00000588598
MIER1		ENST00000591991
SERBP1		ENST00000600588
GNG12		ENST00000597467
ZNHIT6		AC136469.2
HS2ST1		ENST00000598603
BCAR3		ENST00000588595
ARHGAP29		ENST00000586025
SNX7		ENST00000592893
SLC35A3		ENST00000590632
MFSD14A		ENST00000478863
PRMT6		ENST00000586892
TAF13		ENST00000384078
AHCYL1		ENST00000589990
RAP1A		ENST00000585891
HIPK1		ENST00000600149
TRIM33		ENST00000599883
ATP1A1		AC008894.3
PTGFRN		ENST00000593466
NOTCH2		ENST00000600711
NBPF26		ENST00000602080
FAM72D		ENST00000593564
NOTCH2NL		ENST00000595756
NBPF14		ENST00000589878
NBPF9		AD000090.1
NBPF19		ENST00000586372
PLEKHO1		ENST00000588618
ANP32E		ENST00000595368
CERS2		AC010271.1
VPS72		ENST00000593367
CGN		AC243960.2
SNX27		ENST00000453535
TCHH		ENST00000598875
IVL		ENST00000588621
CHTOP		ENST00000596161
ILF2		ENST00000599231
TPM3		ENST00000596995
UBAP2L		ENST00000599253
UBE2Q1		ENST00000594067
ZBTB7B		ENST00000502487
UBQLN4		ENST00000601065
LMNA		ENST00000646861
SMG5		ENST00000600859
GPATCH4		ENST00000576093
NES		AC245884.9
ETV3		ENST00000592754
COPA		AC010326.3
PFDN2		ENST00000335179
DEDD		ENST00000463397
POGK		ENST00000495312
MPZL1		ENST00000475582
GPR161		AC079250.1
RC3H1		ENST00000612688
RABGAP1L		AC007179.2
FAM20B		ENST00000466110
ABL2		ENST00000363618
ACBD6		AC022210.1
XPR1		ENST00000443590
STX6		ENST00000467223
ARPC5		ENST00000412580
C1orf21		ENST00000445889
CAMSAP2		ENST00000448112
KIF21B		ENST00000440488
LAD1		ENST00000429978
PHLDA3		ENST00000440805
ARL8A		AC009299.2
KDM5B		AC007969.1
SLC41A1		ENST00000440547
FAM72A		ENST00000450021
SRGAP2		ENST00000399515
IRF6		ENST00000621487
NENF		ENST00000609202
FLVCR1		ENST00000481580
ZC3H11B		ENST00000480655
CAPN2		ENST00000463491
ENAH		ENST00000473857
ACBD3		ENST00000432629
PARP1		ENST00000464363
OBSCN		ENST00000624739
RNF187		ENST00000425147
GALNT2		ENST00000623119
PGBD5		LINC01547
TARBP1		ENST00000429427
SCCPDH		AC245452.1
AHCTF1		ENST00000426721
TUBB8		AP000347.1
DIP2C		ENST00000479135
GTPBP4		ENST00000488719
FAM208B		ENST00000497697
SEPHS1		ENST00000486218
FAM171A1		ENST00000476871
BMI1		ENST00000417536
KIAA1217		AL021453.1
YME1L1		ENST00000357802
RAB18		AL031595.3
WAC		ENST00000485432
SVIL		SGO1-AS1
BMS1		AC098614.1
TIMM23		ENST00000455997
UBE2D1		ENST00000604367
SIRT1		ENST00000487017
VPS26A		ENST00000464060
HK1		ENST00000466108
EIF4EBP2		ENST00000493013
MCU		ENST00000397729
ECD		ENST00000474964
CHCHD1		ENST00000463779
KAT6B		ENST00000485957
SAMD8		ENST00000463294
ZMIZ1		ENST00000421484
WAPL		ENST00000420716
TNKS2		ENST00000473501
MYOF		ENST00000392381
FRA10AC1		ENST00000512914
HELLS		ENST00000507090
TM9SF3		ENST00000502520
RRP12		ENST00000508069
ZDHHC16		ENST00000509068
PYROXD2		AC115223.1
SLC25A28		ENST00000512222
LZTS2		ENST00000513584
BTRC		ENST00000514975
FBXW4		ENST00000506840
MGEA5		ENST00000482859
LDB1		AC104619.3
ARL3		ENST00000364663
WBP1L		AC097658.1
CNNM2		ENST00000514997
PCGF6		ENST00000512835
NEURL1		AC105285.1
SH3PXD2A		ENST00000511316
SLK		ENST00000413691
PDCD4		ENST00000507209
AFAP1L2		ENST00000428444
CACUL1		ENST00000363373
EIF3A		ENST00000511640
HRAS		AC025754.1
PHRF1		ENST00000507707
EPS8L2		ENST00000507549
TUB		ENST00000493874
MTRNR2L8		ENST00000515712
CCDC34		ENST00000493052
TRIM44		ENST00000520612
PRR5L		ENST00000365642
EXT2		ENST00000502648
MAPK8IP1		ENST00000397627
CELF1		AC063976.1
PTPRJ		ENST00000507175
ZDHHC5		ENST00000624315
ZFP91		ENST00000514128
FAM111A		ENST00000467054
DTX4		ENST00000505081
OSBP		ENST00000505521
VPS37C		AC136632.1
FADS2		ENST00000510148
RAB3IL1		LINC01962
INCENP		AL121936.1
AHNAK		LINC00240
UQCC3		AL049543.1
STX5		LINC00533
C11orf95		LINC01556
MARK2		ENST00000613941
ESRRA		ENST00000471097
CDC42BPG		ENST00000476772
ATG2A		ENST00000402555
ARL2		ENST00000547893
VPS51		ENST00000474760
FOSL1		AL024507.2
SART1		ENST00000620026
KLC2		ENST00000361758
SPTBN2		ENST00000366809
C11orf80		ENST00000464468
SYT12		ENST00000465681
KDM2A		AC092032.1
AIP		ENST00000461592
C11orf24		ENST00000614588
TPCN2		ENST00000348899
CTTN		AC005091.1
DHCR7		ENST00000474370
RNF121		LINC00174
INPPL1		ENST00000506558
GDPD5		ENST00000418756
USP35		ENST00000472426
PICALM		ENST00000579700
EED		ENST00000465027
TMEM123		ENST00000430857
PPP2R1B		ENST00000464111
ZW10		ENST00000489612
REXO2		AC073130.3
SIK3		ENST00000475772
PAFAH1B2		AC008155.1
NECTIN1		ENST00000481123
SIAE		NDUFB2-AS1
APLP2		ENST00000473776
B4GALNT3		AC004889.1
FBXL14		ENST00000483587
PLEKHG6		ENST00000365484
CHD4		ENST00000364228
MLF2		ENST00000463567
PTMS		ENST00000477993
ATN1		ENST00000459889
LPCAT3		ENST00000522355
RIMKLB		ENST00000521088
YBX3		AC084082.1
AEBP2		ENST00000523304
CMAS		ENST00000523959
ITPR2		ENST00000523319
KLHL42		ENST00000464971
IPO8		ENST00000523012
CAPRIN2		ENST00000517906
DDX11		ENST00000524097
ANP32D		ENST00000471086
ARF3		ENST00000504719
FMNL3		ENST00000526151
CERS5		ENST00000526007
CSRNP2		AC109322.1
IGFBP6		ENST00000533088
SMARCC2		ENST00000530353
CNPY2		ENST00000460537
LRP1		ENST00000380151
OS9		ENST00000617175
GRIP1		AL691447.3
DYRK2		ENST00000486769
RAP1B		ENST00000442962
THAP2		ENST00000476541
RAB21		ENST00000466556
PAWR		ENST00000455407
TMTC2		LINC00963
NUDT4		ENST00000493042
NTN4		ENST00000578793
CDK17		ENST00000481053
GNPTAB		ENST00000447221
HSP90B1		AL590627.1
RIC8B		ENST00000646103
PWP1		ENST00000448692
SART3		AC004552.1
CORO1C		ENST00000397318
TCHP		ENST00000399586
PPP1CC		ENST00000494068
HECTD4		ENST00000497754
DDX54		ENST00000416838
MED13L		LINC00894
TAOK3		ENST00000485376
SUDS3		ENST00000478509
MSI1		AC010970.1
SRSF9		ENST00000478065
SPPL3		ENST00000487053
RNF34		ENST00000445689
PSMD9		LINC01783
BCL7A		ENST00000599069
CLIP1		ENST00000412962
DENR		AL021920.3
HIP1R		BX284668.2
VPS37B		BX284668.5
CDK2AP1		ENST00000481504
RILPL2		ENST00000474160
RILPL1		ENST00000646642
NCOR2		ENST00000474814
DHX37		ENST00000475208
AACS		ENST00000491136
STX2		ENST00000362961
ULK1		ENST00000474806
PUS1		AL049796.1
DDX51		ENST00000483586
FBRSL1		AL356488.2
PGAM5		ENST00000401004
GOLGA3		AC246785.2
MPHOSPH8		ENST00000584793
USP12		AC245014.1
UBL3		AC245100.1
HSPH1		ENST00000474991
PDS5B		ENST00000515824
ELF1		ENST00000414328
DGKH		AL121987.2
ZC3H13		AL592295.4
MED4		AL592295.3
KLF5		AL831711.1
FBXL3		ENST00000467525
SLAIN1		ENST00000471981
NDFIP2		ENST00000479505
FARP1		ENST00000643006
DOCK9		ENST00000421195
ZIC5		IPO9-AS1
ABHD13		ENST00000367203
COL4A2		AC244034.1
ATP11A		AL590682.1
RASA3		ENST00000638952
RNASE11		ENST00000491261
RNASE4		ENST00000451609
SUPT16H		ENST00000474155
PRMT5		SVIL-AS1
ACIN1		ENST00000418405
PPP1R3E		ENST00000401429
PABPN1		ENST00000482081
DHRS4		ENST00000486993
DCAF11		ENST00000638429
KHNYN		ENST00000483788
ARHGAP5		AP006623.1
SEC23A		ENST00000526701
SAV1		ENST00000503729
NIN		ENST00000537766
NAA30		ENST00000528907
PPM1A		ENST00000403734
SYNE2		ENST00000538654
PLEKHG3		ENST00000530383
MAX		ENST00000525443
MPP5		ENST00000529544
EIF2S1		ENST00000525088
PLEK2		ENST00000622364
MAP3K9		ENST00000539064
RBM25		ENST00000473748
PSEN1		ENST00000531571
ELMSAN1		ENST00000526826
ACYP1		ENST00000532456
SPTLC2		AC125807.1
SEL1L		LINC00987
PSMC1		AC009533.1
CCDC88C		ENST00000432996
ITPK1		AC007537.1
BTBD7		ENST00000459725
GLRX5		ENST00000325349
CCDC85C		ENST00000480903
EVL		AC022364.1
YY1		ENST00000551098
PPP2R5C		ENST00000549620
DYNC1H1		ENST00000547726
CDC42BPB		AC089984.3
TNFAIP2		ENST00000548622
KLC1		ENST00000551627
AKT1		AC002350.1
CDCA4		ENST00000549271
SNRPN		AC084880.1
HERC2		AC026362.1
TJP1		ENST00000461103
ARHGAP11A		ENST00000461081
AVEN		ENST00000540469
EMC7		AC131212.3
FAM98B		ENST00000539357
EIF2AK4		ENST00000543124
DISP2		ENST00000417358
RAD51		ENST00000536792
RMDN3		ENST00000427198
RTF1		ENST00000484130
EHD4		ENST00000455201
ZNF106		ENST00000491491
PPIP5K1		ENST00000607242
MFAP1		ENST00000619338
CASC4		GAS6-AS1
SHF		ENST00000554243
DMXL2		AL121603.2
TMOD3		AL139099.3
GNB5		ENST00000610674
ARPP19		ENST00000490232
FAM214A		ENST00000556478
NEDD4		ENST00000556039
MNS1		ENST00000555532
ADAM10		ENST00000445822
ZNF609		ENST00000532683
OAZ2		ENST00000478847
PLEKHO2		ENST00000469811
PDCD7		ENST00000363442
MAP2K1		AL049872.1
SMAD3		ENST00000551538
CLN6		ENST00000544920
TLE3		ENST00000507787
LARP6		ENST00000569781
THSD4		ENST00000558243
MYO9A		ENST00000560120
NPTN		AC020658.2
CLK3		ENST00000558912
EDC3		ENST00000558769
TBC1D2B		ENST00000451277
IDH3A		ENST00000558227
GOLGA6L9		AC051619.7
GOLGA6L4		ENST00000559385
FANCI		ENST00000564298
KIF7		ENST00000560975
ZNF710		ENST00000380285
PRC1		ENST00000557834
SLCO3A1		AC090543.2
SYNM		ENST00000480858
SNRNP25		TMEM202-AS1
LUC7L		ENST00000560385
AXIN1		ENST00000560919
RAB11FIP3		AC016705.1
CAPN15		ENST00000614358
RAB40C		ENST00000515341
GNPTG		ENST00000507199
CRAMP1		AC124068.2
MAPK8IP3		ENST00000610509
SLC9A3R2		ENST00000461023
TSC2		ENST00000468031
E4F1		ENST00000461009
SRRM2		ENST00000463808
FLYWCH1		ENST00000570843
CREBBP		ENST00000576762
UBALD1		ENST00000576468
USP7
C16orf72
RMI2
GSPT1
MKL2
NOMO1
NOMO3
ARL6IP1
SMG1
POLR3E
CDR2
GGA2
NFATC2IP
ASPHD1
TAOK2
HIRIP3
TBC1D10B
ZNF771
BCL7C
SETD1A
STX4
KAT8
SHCBP1
GPT2
SIAH1
ADCY7
ADGRG1
CNOT1
DYNC1LI2
NAE1
CBFB
TRADD
CTCF
ENKD1
SLC12A4
UTP4
AARS
MTSS1L
VAC14
MARVELD3
DHX38
ZFHX3
PSMD7
MLKL
WDR59
CTRB1
GCSH
PLCG2
GSE1
KLHDC4
SLC7A5
BANP
ZFPM1
ZC3H18
PIEZO1
ANKRD11
SPIRE2
NXN
CRK
PITPNA
RPA1
PAFAH1B1
NCBP3
PELP1
MINK1
KIF1C
PITPNM3
EIF5A
ZBTB4
SENP3
FXR2
WRAP53
CHD3
ALOXE3
HES7
TMEM107
CTC1
NDEL1
MYH10
TVP23C
TTC19
MPRIP
RAI1
SHMT1
MTRNR2L1
TNFAIP1
MYO18A
TAOK1
C17orf75
AP2B1
TAF15
AATF
ARHGAP23
CWC25
PLXDC1
ERBB2
PSMD3
THRA
WIPF2
CDC6
AGRN
UBE2J2
ACAP3
DVL1
ATAD3B
ATAD3A
CDK11B
CDK11A
GNB1
LRRC47
GPR153
PLEKHG5
CAMTA1
CTNNBIP1
CASZ1
MTOR
KRT13
NKIRAS2
ATP6V0A1
CCR10
PTGES3L-AARSD1
VAT1
ARL4D
UBTF
GJC1
PLCD3
ARHGAP27
CBX1
SNF8
PPP1R9B
XYLT2
LRRC59
ANKRD40
UTP18
COX11
DYNLL2
RPS6KB1
USP32
TLK2
MRC2
DDX42
SMARCD2
GNA13
PSMD12
BPTF
CDR2L
KCTD2
GRB2
LLGL2
RECQL5
ITGB4
FBF1
EVPL
SRP68
EXOC7
UBE2O
MXRA7
MGAT5B
2024-09-09
TNRC6C
CYTH1
USP36
TIMP2
CBX4
RNF213
CHMP6
CEP131
SLC38A10
NPLOC4
CCDC137
SLC25A10
MAFG
DUS1L
CSNK1D
OGFOD3
FN3KRP
TBCD
SMCHD1
RAB12
MTCL1
RALBP1
RAB31
IMPA2
SPIRE1
MIB1
OSBPL1A
KCTD1
DSG2
ASXL3
HDHD2
SMAD7
MBD1
CXXC1
MEX3C
MBD2
TCF4
NEDD4L
ZCCHC2
PHLPP1
CYB5A
CTDP1
ADNP2
PLPP2
CDC34
POLRMT
TMEM259
SBNO2
STK11
NDUFS7
DAZAP1
MEX3D
MBD3
TCF3
KLF16
ABHD17A
BTBD2
AP3D1
LMNB2
THOP1
AES
NFIC
DOHH
FZR1
MFSD12
CACTIN
PIP5K1C
DAPK3
CCDC94
FSD1
MPND
SH3GL1
CHAF1A
UBXN6
SEMA6B
DPP9
UHRF1
KDM4B
SAFB2
SAFB
LONP1
DUS3L
RANBP3
MLLT1
GTF2F1
ARHGEF18
PNPLA6
CAMSAP3
STXBP2
EVI5L
PRR36
ELAVL1
HNRNPM
CDC37
SLC44A2
ILF3
DNM2
CARM1
SMARCA4
SPC24
KANK2
PRKCSH
HOOK2
GADD45GIP1
ZSWIM4
CC2D1A
DCAF15
PKN1
GIPC1
DNAJB1
BRD4
AKAP8
TPM4
FAM32A
CHERP
NR2F6
MAP1S
CCDC124
JUND
LSM4
FKBP8
CRTC1
UPF1
HOMER3
ZNF507
PDCD5
LRP3
CEBPA
CEBPG
WTIP
RBM42
KMT2B
ALKBH6
CAPNS1
SPINT2
RYR1
HNRNPL
PAK4
SAMD4B
PLEKHG2
SUPT5H
FBL
MAP3K10
TGFB1
ARHGEF1
ZNF574
ZNF526
CIC
LIPE
CADM4
KCNN4
BCL3
NECTIN2
CLPTM1
CLASRP
PPP1R37
ERCC1
RTN2
FBXO46
SYMPK
CALM3
ZC3H4
CCDC9
INAFM1
LIG1
CYTH2
RUVBL2
ALDH16A1
FLT3LG
PRRG2
PRR12
SCAF1
PRMT1
AKT1S1
MYH14
POLD1
ETFB
SPACA6
PPP1R12C
TNNT1
PPP6R1
KMT5C
U2AF2
ZNF787
UBE2M
PDIA6
ROCK2
DDX1
FKBP1B
DTNB
KIF3C
FOSL2
CRIM1
CEBPZ
MAP4K3
EML4
PPM1B
MCFD2
TTC7A
ACYP2
RTN4
CFAP36
EHBP1
VPS54
GMCL1
FAM136A
EXOC6B
FBXO41
TCF7L1
USP39
POLR1A
LMAN2L
UNC50
EIF5B
CNOT11
MAP4K4
FHL2
GLI2
BIN1
WDR33
POLR2D
SAP130
HS6ST1
POTEF
SMPD4
POTEI
POTEJ
FAM168B
POTEE
UBXN4
EPC2
LYPD6B
NMI
TANC1
RBMS1
STK39
CERS6
ITGA6
SP3
HOXD13
AGPS
PLEKHA3
NCKAP1
MYO1B
PGAP1
CREB1
SPAG16
AAMP
SPEG
OBSL1
STK11IP
SLC4A3
ACSL3
TRIP12
CAB39
ITM2C
NCL
COPS7B
GIGYF2
ARL4C
COPS8
LRRFIP1
PER2
TRAF3IP1
NDUFA10
PPP1R7
BOK
ZCCHC3
SOX12
TRIB3
RBCK1
NSFL1C
MRPS26
DDRGK1
ITPA
ATRN
C20orf27
CENPB
SMOX
MCM8
CRLS1
MKKS
DSTN
RRBP1
RALGAPA2
NAPB
ENTPD6
ABHD12
NINL
PDRG1
ASXL1
COMMD7
SNTA1
CHMP4B
RALY
EIF2S2
NCOA6
ACSS2
EPB41L1
SOGA1
CTNNBL1
SLC32A1
CHD6
MYBL2
TTPAL
PKIG
STK4
PCIF1
NCOA5
ELMO2
NCOA3
SULF2
DDX27
ZNFX1
TSHZ2
CDH4
LAMA5
OGFR
DIDO1
ZNF512B
TCEA2
RGS19
H2BFS
C21orf91
MRPL39
APP
HUNK
MIS18A
PAXBP1
IFNGR2
CRYZL1
ITSN1
RCAN1
DYRK1A
PSMG1
WDR4
PDXK
AGPAT3
PFKL
PTTG1IP
COL18A1
SLC19A1
COL6A1
PCNT
IL17RA
BID
MICAL3
SCARF2
CABIN1
SPECC1L
SRRD
PITPNB
EWSR1
AP1B1
CABP7
YWHAH
RBFOX2
MYH9
KCTD17
CARD10
NOL12
TRIOBP
POLR2F
TMEM184B
CSNK1E
RANGAP1
ZC3H7B
RRP7A
CYB5R3
PACSIN2
TTLL12
KIAA0930
FBLN1
GRAMD4
CRELD2
PPP6R2
LHFPL4
VHL
IQSEC1
NUP210
FBLN2
TMEM43
RBSN
SH3BP5
ANKRD28
TBC1D5
SATB1
RAB5A
UBE2E2
UBE2E1
NR1D2
TOP2B
CMTM6
UBP1
OXSR1
TRAK1
ZBTB47
HIGD1A
FYCO1
NBEAL2
SETD2
SMARCC1
COL7A1
GNAI2
MANF
RAD54L2
RRP9
NISCH
NT5DC2
APPL1
PTPRG
FEZF2
MAGI1
FRMD4B
MTRNR2L12
CLDND1
CPOX
CMSS1
PCNP
NAA50
LRRC58
FSTL1
HACD2
MYLK
ITGB5
ZNF148
SLC41A3
CHCHD6
MCM2
RAB7A
HMCES
PLXND1
MRPL3
DNAJC13
CDV3
PIK3CB
GK5
DHX36
GMPS
IQCJ-SCHIP1
KPNA4
GOLIM4
PRKCI
TNIK
FNDC3B
DVL3
POLR2H
IGF2BP2
DNAJB11
ATP13A3
TNK2
TFRC
FBXO45
SENP5
MELTF
RUBCN
GAK
TNIP2
ADD1
NOP14
GRK4
EVC
PI4K2B
RBPJ
UBE2K
PDS5A
SLAIN2
OCIAD2
SGCB
CHIC2
KIAA1211
IGFBP7
YTHDC1
RUFY3
ANKRD17
RCHY1
USO1
CCNG2
CNOT6L
PKD2
SNCA
PPP3CA
CXXC4
GAR1
PITX2
C4orf3
ANKRD50
PGRMC2
NAA15
LSM6
RAPGEF2
SLC25A4
PLEKHG4B
EXOC3
SLC9A3
NDUFS6
MED10
2024-03-06
ZNF622
MYO10
BASP1
RAD1
DNAJC21
PAIP1
IL6ST
SLC30A5
FOXD1
IQGAP2
HOMER1
RASA1
ADGRV1
SLF1
CHD1
NREP
TRIM36
FEM1C
PPP2CA
CDKN2AIPNL
H2AFY
ETF1
MATR3
ANKHD1
IK
HARS
DIAPH1
ARAP3
NDFIP1
DPYSL3
PPARGC1B
TCOF1
TNIP1
GALNT10
SAP30L
LARP1
MRPL22
ADAM19
CLINT1
MAT2B
WWC1
PANK3
STK10
UBTD2
ERGIC1
STC2
CPEB4
SFXN1
CLTB
GPRIN1
HNRNPAB
ZNF354B
RUFY1
CANX
TBC1D9B
MAPK9
TRIM41
WRNIP1
TXNDC5
NOL7
RANBP9
DTNBP1
DEK
TDP2
TRIM26
DAXX
ITPR3
LEMD2
NUDT3
ANKS1A
BRPF3
CDKN1A
RNF8
FOXP4
MDFI
BYSL
SRF
DNPH1
GTPBP2
ZNF451
FAM135A
SDHAF4
SENP6
MYO6
SYNCRIP
ZNF292
UBE2J1
HACE1
PREP
PPIL6
CDK19
GTF3C6
FYN
DSE
NUS1
MAN1A1
HDDC2
MAP7
MAP3K5
ARFGEF3
HEBP2
PEX3
UTRN
FBXO30
SASH1
TAB2
MTHFD1L
SCAF8
ARID1B
EZR
WTAP
RNASET2
PHF10
C7orf50
MAFK
MAD1L1
NUDT1
SNX8
EIF3B
CHST12
IQCE
GNA12
CARD11
FOXK1
RBAK
WIPI2
TNRC18
EIF2AK1
CYTH3
ZNF853
ZNF316
CCZ1B
TWIST1
CDCA7L
MPP6
NFE2L3
HOXA11
KBTBD2
2024-09-07
CDK13
BLVRA
DBNL
H2AFV
ADCY1
VKORC1L1
GUSB
CRCP
RABGEF1
TMEM248
AUTS2
LIMK1
CLIP2
GTF2IRD1
HIP1
PTPN12
RSBN1L
GNAI1
ADAM22
CYP51A1
KRIT1
CDK6
LMTK2
PDAP1
CPSF4
ZNF655
ORAI2
RASA4B
RELN
DLD
LAMB1
MDFIC
MET
FAM3C
AASS
CALU
CCDC136
SMO
UBE2H
SLC35B4
C7orf49
TRIM24
UBN2
HIPK2
EPHB6
PDIA4
ZNF398
ZNF777
ZNF746
SLC4A2
KMT2C
LMBR1
NOM1
MNX1
ESYT2
WDR60
FBXO25
ERICH1
FDFT1
PSD3
BMP1
CCAR2
RHOBTB2
CHMP7
R3HCC1
DOCK5
CDCA2
EXTL3
GTF2E2
PPP2CB
TTI2
EIF4EBP1
ADAM9
RGS20
RAB2A
CHD7
YTHDF3
TRAM1
JPH1
PKIA
ZC2HC1A
TPD52
ZBTB10
ZNF704
MMP16
DECR1
DPY19L4
PLEKHF2
LAPTM4B
UBR5
MAL2
PHF20L1
ST3GAL1
DENND3
TSNARE1
TOP1MT
RHPN1
PUF60
NRBP2
EPPK1
PLEC
PARP10
DGAT1
TONSL
ARHGAP39
ERMP1
KIAA2026
ZDHHC21
BNC2
TUSC1
MOB3B
BAG1
UBAP1
FAM219A
SHB
CNTNAP3B
CARNMT1
GNAQ
GOLM1
AUH
BICD2
WNK2
TDRD7
ANP32B
GABBR2
ANKS6
TGFBR1
RNF20
EPB41L4B
AKAP2
UGCG
SNX30
FKBP15
ZNF618
COL27A1
AKNA
MEGF9
NDUFA8
RABGAP1
STRBP
ARPC5L
MAPKAP1
FAM129B
STXBP1
CDK9
AK1
C9orf16
CIZ1
WDR34
TBC1D13
LRRC8A
FNBP1
NCS1
PRRC2B
RAPGEF1
GTF3C4
GTF3C5
SURF6
VAV2
RXRA
UBAC1
SNAPC4
SDCCAG3
EDF1
SAPCD2
NELFB
NRARP
EHMT1
GTPBP6
AKAP17A
CD99
WWC3
TXLNG
RBBP7
RPS6KA3
RPGR
TSPAN7
USP9X
UBA1
PCSK1N
OTUD5
FAM156B
FAM156A
TSPYL2
KDM5C
HUWE1
TSR2
FGD1
MTRNR2L10
ARHGEF9
ZMYM3
PHKA1
CHIC1
DIAPH2
TCEAL3
LRCH2
AIFM1
FMR1
TMEM185A
MAGEA6
ZNF185
HAUS7
SLC6A8
FLNA
GDI1
LAGE3
DKC1
ELOA
ATP5IF1
MIGA1
KIRREL1
SPINDOC
GRK2
INTS13
DGLUCY
AC091057.5
KNL1
MOSMO
MCRIP1
HDGFL2
TIMM29
TRIR
ZSWIM9
EIPR1
COPS9
RTF2
DCAF1
AC093323.1
FAM241A
MTREX
AFDN
SEM1
PLPBP
ELOC
BX088645.1
TMEM268
SPOUT1
MIGA2

## Sheet: Figure 3
Figure 3D
sh-NC 5637 cells		sh-TRMT61A 5637 cells
CDS	33.14	CDS	31.63
startC	36.11	startC	35.47
5'UTR	20.94	5'UTR	22.05
3'UTR	2.73	3'UTR	4.16
stopC	7.08	stopC	6.69

## Sheet: Figure 4
mRNA				lncRNA
Differential	Y	X		Differential	Y	X
Meth_Exp=Up	8.24536	2.40287		Meth_Exp=Up	0.436689	1.44377
Meth_Exp=Up	2.23815	4.01228		Meth_Exp=Up	1.83874	2.22039
Meth_Exp=Up	2.87604	1.72396		Meth_Exp=Up	1.17831	1.75196
Meth_Exp=Up	1.04212	2.52847		Meth_Exp=Up	1.95681	6.92125
Meth_Exp=Up	1.84549	3.46514		Meth_Exp=Up	0.509571	5.09083
Meth_Exp=Up	2.0129	2.23859		Meth_Exp=Up	2.58295	5.02908
Meth_Exp=Up	2.8949	3.32054		Meth_Exp=Up	2.22699	4.4185
Meth_Exp=Up	2.92099	3.70986		Meth_Exp=Up	0.320837	3.61503
Meth_Exp=Up	1.13073	3.1363		Meth_Exp=Up	2.04162	3.13433
Meth_Exp=Up	4.94782	3.40306		Meth_Exp=Up	4.93752	1.34211
Meth_Exp=Up	13.8335	3.18614		Meth_Exp=Up	0.279728	1.8935
Meth_Exp=Up	0.390114	3.95465		Meth_Exp=Up	1.41841	2.95272
Meth_Exp=Up	0.466136	6.76686		Meth_Exp=Up	0.136667	6.926
Meth_Exp=Up	0.0789945	1.52612		Meth_Exp=Up	0.16353	3.38711
Meth_Exp=Up	0.296884	2.61835		Meth_Exp=Up	0.0292312	2.83784
Meth_Exp=Up	6.15632	1.57857		Meth_Exp=Up	1.32177	8.42291
Meth_Exp=Up	6.13467	3.22644		Meth_Exp=Up	1.12795	1.07803
Meth_Exp=Up	0.192251	4.16993		Meth_Exp=Up	2.90366	2.93086
Meth_Exp=Up	1.85402	1.53569		Meth_Exp=Up	0.327081	2.39922
Meth_Exp=Up	1.37699	6.45779		Meth_Exp=Up	1.44583	1.33634
Meth_Exp=Up	2.76641	7.1416		Meth_Exp=Up	0.136667	9.54284
Meth_Exp=Up	10.8079	2.22285		Meth_Exp=Up	0.490829	8.6879
Meth_Exp=Up	1.92776	1.35371		Meth_Exp=Up	0.443036	8.72212
Meth_Exp=Up	9.71267	1.96894		Meth_Exp=Up	1.90927	1.21921
Meth_Exp=Up	4.15636	1.75259		Meth_Exp=Up	1.15609	1.56036
Meth_Exp=Up	2.09117	2.87164		Meth_Exp=Up	1.36307	2.31344
Meth_Exp=Up	0.0889525	2.64611		Meth_Exp=Up	13.7214	2.31728
Meth_Exp=Up	10.2655	3.49871		Meth_Exp=Up	7.02614	1.21416
Meth_Exp=Up	1.74359	3.03129		Meth_Exp=Up	1.19004	5.32394
Meth_Exp=Up	1.95706	1.48706		Meth_Exp=Up	2.10444	1.42275
Meth_Exp=Up	9.09961	1.59353		Meth_Exp=Up	0.832077	7.04111
Meth_Exp=Up	7.66592	1.69085		Meth_Exp=Up	1.11791	2.02067
Meth_Exp=Up	0.468612	1.21652		Meth_Exp=Up	0.147189	4.03758
Meth_Exp=Up	0.475086	1.87523		Meth_Exp=Up	0.839519	2.72475
Meth_Exp=Up	0.610666	1.47619		Meth_Exp=Up	1.70347	1.46053
Meth_Exp=Up	3.81122	3.42279		Meth_Exp=Up	1.11791	8.36457
Meth_Exp=Up	1.49818	2.50728		Meth_Exp=Up	0.128862	1.98582
Meth_Exp=Up	6.5705	1.27929		Meth_Exp=Up	0.681226	1.71675
Meth_Exp=Up	5.20705	1.62478		Meth_Exp=Up	2.01083	1.61356
Meth_Exp=Up	0.0891932	3.70491		Meth_Exp=Up	1.24215	1.08188
Meth_Exp=Up	1.73482	1.89812		Meth_Exp=Up	1.30353	6.27984
Meth_Exp=Up	0.972061	2.23947		Meth_Exp=Up	8.50088	1.81234
Meth_Exp=Up	0.800909	1.28206		Meth_Exp=Up	1.39151	8.507
Meth_Exp=Up	3.20846	7.15178		Meth_Exp=Up	1.11791	2.03661
Meth_Exp=Up	4.95753	5.31998		Meth_Exp=Up	1.11791	4.09132
Meth_Exp=Up	0.315314	3.2331		Meth_Exp=Up	1.17714	8.52121
Meth_Exp=Up	28.8065	2.66105		Meth_Exp=Up	0.580859	7.90268
Meth_Exp=Up	1.97986	1.08439		Meth_Exp=Up	1.22998	5.60979
Meth_Exp=Up	1.20376	2.73852		Meth_Exp=Up	5.59858	4.1514
Meth_Exp=Up	1.62242	2.0449		Meth_Exp=Up	3.07148	7.78529
Meth_Exp=Up	4.58993	6.28725		Meth_Exp=Up	1.94439	1.30621
Meth_Exp=Up	1.15772	1.78111		Meth_Exp=Up	0.466148	1.89341
Meth_Exp=Up	9.99658	5.07495		Meth_Exp=Up	1.11791	6.64674
Meth_Exp=Up	7.0862	1.89693		Meth_Exp=Up	0.239544	1.52878
Meth_Exp=Up	0.519918	1.08583		Meth_Exp=Up	5.55288	3.28928
Meth_Exp=Up	1.95138	1.08111		Meth_Exp=Up	0.850209	1.82803
Meth_Exp=Up	0.91764	2.42573		Meth_Exp=Up	0.0828082	1.87616
Meth_Exp=Up	3.71743	2.11041		Meth_Exp=Up	2.69298	6.87406
Meth_Exp=Up	2.63428	4.19794		Meth_Exp=Up	0.873915	1.27657
Meth_Exp=Up	3.50905	6.54689		Meth_Exp=Up	1.63771	6.99774
Meth_Exp=Up	0.67172	8.03562		Meth_Exp=Up	2.7263	1.53657
Meth_Exp=Up	3.83973	2.6471		Meth_Exp=Up	1.19358	1.62913
Meth_Exp=Up	4.91904	1.81903		Meth_Exp=Up	0.0754211	1.51399
Meth_Exp=Up	6.63978	1.64906		Meth_Exp=Up	2.25872	1.42377
Meth_Exp=Up	2.52774	3.19459		Meth_Exp=Up	0.144464	2.56729
Meth_Exp=Up	13.6893	2.18324		Meth_Exp=Up	3.89368	2.31386
Meth_Exp=Up	2.48932	5.18637		Meth_Exp=Up	0.0551832	4.43288
Meth_Exp=Up	0.801991	3.13528		Meth_Exp=Up	1.90832	4.31416
Meth_Exp=Up	3.93693	2.0861		Meth_Exp=Up	1.21644	5.02694
Meth_Exp=Up	0.185681	6.67525		Meth_Exp=Up	7.65555	4.33165
Meth_Exp=Up	2.85822	1.24036		Meth_Exp=Up	2.00776	2.27965
Meth_Exp=Up	0.924553	5.62871		Meth_Exp=Up	3.16231	7.94837
Meth_Exp=Up	0.449326	1.56099		Meth_Exp=Up	1.72857	2.97254
Meth_Exp=Up	1.3487	6.46923		Meth_Exp=Up	2.3075	6.89966
Meth_Exp=Up	3.03026	1.71113		Meth_Exp=Up	0.467874	3.76425
Meth_Exp=Up	4.25877	2.59297		Meth_Exp=Up	0.136667	1.56992
Meth_Exp=Up	4.44043	3.52917		Meth_Exp=Up	2.41358	7.10119
Meth_Exp=Up	1.1686	1.63196		Meth_Exp=Up	0.0910665	8.53993
Meth_Exp=Up	0.0526175	2.43251		Meth_Exp=Up	1.16803	6.71425
Meth_Exp=Up	0.730503	1.59089		Meth_Exp=Up	5.49933	2.00885
Meth_Exp=Up	2.10886	4.20784		Meth_Exp=Up	0.43034	4.71835
Meth_Exp=Up	5.00297	2.09306		Meth_Exp=Up	0.128862	7.14975
Meth_Exp=Up	1.86535	1.19913		Meth_Exp=Up	0.384422	1.35617
Meth_Exp=Up	4.24518	1.02779		Meth_Exp=Up	1.09225	2.20508
Meth_Exp=Up	1.86334	2.47762		Meth_Exp=Up	1.12795	3.12976
Meth_Exp=Up	4.36391	2.6428		Meth_Exp=Up	0.0998002	3.29119
Meth_Exp=Up	3.59524	1.83613		Meth_Exp=Up	0.0374039	3.18587
Meth_Exp=Up	15.3228	1.02848		Meth_Exp=Up	1.04128	2.8365
Meth_Exp=Up	5.00396	1.11286		Meth_Exp=Up	1.80082	1.14083
Meth_Exp=Up	0.0196538	7.35403		Meth_Exp=Up	0.886882	7.71287
Meth_Exp=Up	0.713866	1.22623		Meth_Exp=Up	0.884471	6.92125
Meth_Exp=Up	3.40538	7.0607		Meth_Exp=Up	0.888436	1.18151
Meth_Exp=Up	0.302513	1.08653		Meth_Exp=Up	3.40092	3.06329
Meth_Exp=Up	0.0782271	2.62118		Meth_Exp=Up	1.67191	1.53904
Meth_Exp=Up	0.217657	6.16445		Meth_Exp=Up	0.559747	3.54184
Meth_Exp=Up	1.92401	1.58496		Meth_Exp=Up	0.328949	5.33358
Meth_Exp=Up	1.09068	2.07752		Meth_Exp=Up	4.8383	6.33271
Meth_Exp=Up	1.5296	1.22988		Meth_Exp=Up	0.443142	7.55459
Meth_Exp=Up	3.93126	1.59623		Meth_Exp=Up	4.4779	2.23868
Meth_Exp=Up	1.54446	2.5941		Meth_Exp=Up	1.12376	2.62853
Meth_Exp=Up	1.17889	1.56012		Meth_Exp=Up	0.558663	2.63968
Meth_Exp=Up	6.67421	1.94469		Meth_Exp=Up	3.03246	3.42481
Meth_Exp=Up	0.374454	3.07419		Meth_Exp=Up	0.144464	2.20389
Meth_Exp=Up	3.71291	2.92915		Meth_Exp=Up	2.05132	4.10835
Meth_Exp=Up	2.31706	2.68293		Meth_Exp=Up	0.1763	2.40836
Meth_Exp=Up	1.15696	1.97153		Meth_Exp=Up	1.27086	1.18221
Meth_Exp=Up	7.18108	3.57503		Meth_Exp=Up	4.32967	3.07921
Meth_Exp=Up	2.43363	2.38076		Meth_Exp=Up	1.17908	3.04132
Meth_Exp=Up	2.80947	1.94998		Meth_Exp=Up	1.11791	1.01266
Meth_Exp=Up	2.29859	8.76951		Meth_Exp=Up	0.673939	1.74006
Meth_Exp=Up	1.09879	1.2456		Meth_Exp=Up	0.270035	1.95494
Meth_Exp=Up	6.70767	1.42157		Meth_Exp=Up	0.633776	3.03948
Meth_Exp=Up	2.90078	3.38095		Meth_Exp=Up	2.46561	8.65069
Meth_Exp=Up	6.81804	1.3804		Meth_Exp=Up	0.57221	4.27065
Meth_Exp=Up	1.22877	2.01619		Meth_Exp=Up	1.4536	2.83281
Meth_Exp=Up	3.99669	1.96126		Meth_Exp=Up	2.74923	6.15178
Meth_Exp=Up	0.0220156	1.24651		Meth_Exp=Up	2.07377	2.97539
Meth_Exp=Up	0.653042	2.95018		Meth_Exp=Up	1.44705	3.37302
Meth_Exp=Up	2.22447	2.50502		Meth_Exp=Up	4.04711	2.13432
Meth_Exp=Up	2.29533	8.43962		Meth_Exp=Up	3.03558	8.15127
Meth_Exp=Up	2.36886	1.46545		Meth_Exp=Up	0.128862	8.02403
Meth_Exp=Up	1.57285	2.8511		Meth_Exp=Up	1.24349	2.09534
Meth_Exp=Up	2.50157	3.76453		Meth_Exp=Up	0.1858	7.42375
Meth_Exp=Up	7.73494	2.25562		Meth_Exp=Up	1.69544	2.94742
Meth_Exp=Up	0.0806169	4.6957		Meth_Exp=Up	1.12795	2.64021
Meth_Exp=Up	1.36898	4.0114		Meth_Exp=Up	9.00425	3.32638
Meth_Exp=Up	2.00789	1.69473		Meth_Exp=Up	1.7816	2.77692
Meth_Exp=Up	3.7756	1.69491		Meth_Exp=Up	4.1724	2.57403
Meth_Exp=Up	0.226578	1.25486		Meth_Exp=Up	1.11791	2.58282
Meth_Exp=Up	0.915608	1.4979		Meth_Exp=Up	1.11791	3.10121
Meth_Exp=Up	3.51205	2.75564		Meth_Exp=Up	1.96369	7.54535
Meth_Exp=Up	3.02428	3.50819		Meth_Exp=Up	0.144464	7.01346
Meth_Exp=Up	1.6499	1.20387		Meth_Exp=Up	0.128862	4.13647
Meth_Exp=Up	3.93118	2.97934		Meth_Exp=Up	0.373219	5.96797
Meth_Exp=Up	2.92365	2.70672		Meth_Exp=Up	2.11035	3.19973
Meth_Exp=Up	7.29575	1.29652		Meth_Exp=Up	4.94293	1.9699
Meth_Exp=Up	1.09068	4.67025		Meth_Exp=Up	1.74707	2.75149
Meth_Exp=Up	1.18589	2.46315		Meth_Exp=Up	0.0367863	1.43209
Meth_Exp=Up	4.76572	1.66881		Meth_Exp=Up	0.136667	6.88631
Meth_Exp=Up	10.6308	4.16741		Meth_Exp=Up	1.18214	8.93251
Meth_Exp=Up	5.70171	2.49295		Meth_Exp=Up	2.04739	6.9331
Meth_Exp=Up	1.64532	3.0854		Meth_Exp=Up	4.35443	1.71
Meth_Exp=Up	1.52673	1.7723		Meth_Exp=Up	0.417247	3.31184
Meth_Exp=Up	0.792175	7.84549		Meth_Exp=Up	1.12795	1.77728
Meth_Exp=Up	1.49316	2.25984		Meth_Exp=Up	0.944998	8.52904
Meth_Exp=Up	5.80608	2.36934		Meth_Exp=Up	4.2574	6.70044
Meth_Exp=Up	2.60422	1.52968		Meth_Exp=Up	2.41809	2.78807
Meth_Exp=Up	3.59986	1.15318		Meth_Exp=Up	1.022	7.61545
Meth_Exp=Up	0.495065	3.55711		Meth_Exp=Up	0.279846	1.07233
Meth_Exp=Up	3.17023	8.64422		Meth_Exp=Up	2.04924	2.52917
Meth_Exp=Up	4.40592	3.22239		Meth_Exp=Up	1.12795	1.30832
Meth_Exp=Up	1.76658	1.96771		Meth_Exp=Up	5.79396	2.7768
Meth_Exp=Up	2.58397	8.26068		Meth_Exp=Up	9.83177	1.73225
Meth_Exp=Up	3.78299	3.68191		Meth_Exp=Up	5.20655	3.02792
Meth_Exp=Up	0.583614	1.35979		Meth_Exp=Up	2.00907	3.82072
Meth_Exp=Up	0.82985	1.05403		Meth_Exp=Up	0.449381	6.42962
Meth_Exp=Up	12.6619	2.78405		Meth_Exp=Up	2.28655	1.00063
Meth_Exp=Up	2.69467	6.56834		Meth_Exp=Up	1.16331	1.50908
Meth_Exp=Up	1.77705	1.41724		Meth_Exp=Up	1.11791	8.09803
Meth_Exp=Up	1.72155	7.69905		Meth_Exp=Up	8.49464	5.8856
Meth_Exp=Up	1.08935	3.59124		Meth_Exp=Up	1.10002	5.13373
Meth_Exp=Up	0.422668	2.20627		Meth_Exp=Up	3.89368	2.47702
Meth_Exp=Up	2.66208	4.56747		Meth_Exp=Up	1.16803	1.65161
Meth_Exp=Up	3.17552	3.80215		Meth_Exp=Up	3.17594	2.52334
Meth_Exp=Up	10.8949	3.42196		Meth_Exp=Up	2.34379	5.118
Meth_Exp=Up	1.03895	1.13963		Meth_Exp=Up	3.82627	4.15561
Meth_Exp=Up	1.64868	6.54689		Meth_Exp=Up	0.94589	1.35077
Meth_Exp=Up	9.19068	1.91348		Meth_Exp=Up	0.392889	6.76686
Meth_Exp=Up	0.374314	5.14172		Meth_Exp=Up	6.84315	2.69194
Meth_Exp=Up	0.43584	6.95884		Meth_Exp=Up	1.79279	3.21776
Meth_Exp=Up	1.79188	6.27984		Meth_Exp=Up	0.169897	3.00311
Meth_Exp=Up	0.00344237	3.02462		Meth_Exp=Up	1.45939	3.07832
Meth_Exp=Up	0.189664	7.23554		Meth_Exp=Up	1.42895	3.558
Meth_Exp=Up	5.18749	2.65219		Meth_Exp=Up	4.20667	3.13446
Meth_Exp=Up	1.84071	2.8278		Meth_Exp=Up	2.46314	7.81506
Meth_Exp=Up	8.19183	1.54799		Meth_Exp=Up	1.77092	2.94259
Meth_Exp=Up	6.3543	2.01412		Meth=Up;Exp=Down	-0.529838	1.44377
Meth_Exp=Up	7.23057	5.07826		Meth=Up;Exp=Down	-1.15081	2.22039
Meth_Exp=Up	1.66716	1.01649		Meth=Up;Exp=Down	-0.80897	1.75196
Meth_Exp=Up	1.93295	3.14183		Meth=Up;Exp=Down	-2.79103	6.92125
Meth_Exp=Up	0.7213	4.24793		Meth=Up;Exp=Down	-2.33029	5.02908
Meth_Exp=Up	2.35957	4.65289		Meth=Up;Exp=Down	-2.14356	4.4185
Meth_Exp=Up	5.7287	1.25402		Meth=Up;Exp=Down	-1.64816	3.13433
Meth_Exp=Up	0.56992	2.84403		Meth=Up;Exp=Down	-0.424503	1.34211
Meth_Exp=Up	1.82965	1.80066		Meth=Up;Exp=Down	-1.68016	3.20464
Meth_Exp=Up	6.83043	6.81378		Meth=Up;Exp=Down	-0.921054	1.8935
Meth_Exp=Up	1.35599	1.04852		Meth=Up;Exp=Down	-3.2145	9.28239
Meth_Exp=Up	2.91433	3.0172		Meth=Up;Exp=Down	-0.976705	1.96797
Meth_Exp=Up	6.74851	2.15143		Meth=Up;Exp=Down	-1.56204	2.95272
Meth_Exp=Up	2.63678	1.27282		Meth=Up;Exp=Down	-2.79202	6.926
Meth_Exp=Up	3.12926	3.04377		Meth=Up;Exp=Down	-1.50479	2.83784
Meth_Exp=Up	6.07562	7.03672		Meth=Up;Exp=Down	-2.05537	4.1565
Meth_Exp=Up	5.53435	1.16007		Meth=Up;Exp=Down	-3.07432	8.42291
Meth_Exp=Up	2.23235	1.60042		Meth=Up;Exp=Down	-2.23963	4.72276
Meth_Exp=Up	2.15173	3.32805		Meth=Up;Exp=Down	-0.443329	1.35974
Meth_Exp=Up	2.27754	1.92787		Meth=Up;Exp=Down	-1.72604	3.30818
Meth_Exp=Up	1.53301	2.06544		Meth=Up;Exp=Down	-2.86918	7.30652
Meth_Exp=Up	1.67213	1.1845		Meth=Up;Exp=Down	-2.1541	4.45092
Meth_Exp=Up	0.571735	3.35869		Meth=Up;Exp=Down	-0.418282	1.33634
Meth_Exp=Up	0.874249	6.21943		Meth=Up;Exp=Down	-1.85308	3.61271
Meth_Exp=Up	1.6709	1.37087		Meth=Up;Exp=Down	-3.25442	9.54284
Meth_Exp=Up	3.87658	1.35735		Meth=Up;Exp=Down	-3.11901	8.6879
Meth_Exp=Up	0.345044	1.6763		Meth=Up;Exp=Down	-2.57622	5.96377
Meth_Exp=Up	4.50307	4.43661		Meth=Up;Exp=Down	-3.12468	8.72212
Meth_Exp=Up	0.00501436	2.03616		Meth=Up;Exp=Down	-0.849027	1.80129
Meth_Exp=Up	3.54019	6.42291		Meth=Up;Exp=Down	-0.761306	1.69502
Meth_Exp=Up	1.24654	3.27322		Meth=Up;Exp=Down	-0.889542	1.85259
Meth_Exp=Up	7.27314	1.85602		Meth=Up;Exp=Down	-1.21004	2.31344
Meth_Exp=Up	2.02774	1.07256		Meth=Up;Exp=Down	-1.21244	2.31728
Meth_Exp=Up	0.85044	2.86134		Meth=Up;Exp=Down	-3.00172	8.00955
Meth_Exp=Up	2.10327	2.32704		Meth=Up;Exp=Down	-2.63851	6.22689
Meth_Exp=Up	0.730868	2.21501		Meth=Up;Exp=Down	-0.279959	1.21416
Meth_Exp=Up	1.40137	1.61727		Meth=Up;Exp=Down	-0.823029	1.76912
Meth_Exp=Up	1.38203	1.19652		Meth=Up;Exp=Down	-2.909	7.51096
Meth_Exp=Up	2.74174	1.84874		Meth=Up;Exp=Down	-2.74004	6.68089
Meth_Exp=Up	0.464946	1.1848		Meth=Up;Exp=Down	-2.8158	7.04111
Meth_Exp=Up	6.22485	1.2091		Meth=Up;Exp=Down	-0.415983	1.33421
Meth_Exp=Up	1.14015	1.35518		Meth=Up;Exp=Down	-2.01349	4.03758
Meth_Exp=Up	0.800969	4.14381		Meth=Up;Exp=Down	-1.47561	2.78101
Meth_Exp=Up	2.99588	1.02843		Meth=Up;Exp=Down	-2.263	4.79989
Meth_Exp=Up	1.16374	3.38096		Meth=Up;Exp=Down	-1.08581	2.12256
Meth_Exp=Up	1.68149	1.17063		Meth=Up;Exp=Down	-0.546489	1.46053
Meth_Exp=Up	0.866721	1.70845		Meth=Up;Exp=Down	-3.06429	8.36457
Meth_Exp=Up	4.81854	1.37268		Meth=Up;Exp=Down	-0.77968	1.71675
Meth_Exp=Up	2.25474	3.90855		Meth=Up;Exp=Down	-0.383608	1.3046
Meth_Exp=Up	1.69226	7.58195		Meth=Up;Exp=Down	-1.24152	2.36448
Meth_Exp=Up	2.01231	6.50303		Meth=Up;Exp=Down	-0.690244	1.61356
Meth_Exp=Up	9.39504	2.95054		Meth=Up;Exp=Down	-1.10371	2.14906
Meth_Exp=Up	1.67741	2.06479		Meth=Up;Exp=Down	-0.113543	1.08188
Meth_Exp=Up	0.775828	1.33313		Meth=Up;Exp=Down	-2.65073	6.27984
Meth_Exp=Up	3.34971	1.85464		Meth=Up;Exp=Down	-0.857852	1.81234
Meth_Exp=Up	1.56729	1.15014		Meth=Up;Exp=Down	-3.08865	8.507
Meth_Exp=Up	0.426825	1.53328		Meth=Up;Exp=Down	-1.02617	2.03661
Meth_Exp=Up	2.15376	2.02165		Meth=Up;Exp=Down	-2.03256	4.09132
Meth_Exp=Up	5.45914	2.28913		Meth=Up;Exp=Down	-0.259566	1.19712
Meth_Exp=Up	0.440836	1.55686		Meth=Up;Exp=Down	-3.09106	8.52121
Meth_Exp=Up	7.51894	5.33733		Meth=Up;Exp=Down	-0.144995	1.10573
Meth_Exp=Up	1.57267	1.06637		Meth=Up;Exp=Down	-0.421506	1.33933
Meth_Exp=Up	5.54819	2.6698		Meth=Up;Exp=Down	-0.385382	1.30621
Meth_Exp=Up	2.02293	2.98289		Meth=Up;Exp=Down	-0.920984	1.89341
Meth_Exp=Up	0.760179	2.48745		Meth=Up;Exp=Down	-0.612383	1.52878
Meth_Exp=Up	0.192803	2.0864		Meth=Up;Exp=Down	-1.71777	3.28928
Meth_Exp=Up	5.85292	2.72604		Meth=Up;Exp=Down	-0.601092	1.51686
Meth_Exp=Up	4.55699	1.36751		Meth=Up;Exp=Down	-0.907782	1.87616
Meth_Exp=Up	1.44334	3.61728		Meth=Up;Exp=Down	-0.352267	1.27657
Meth_Exp=Up	5.3152	3.81181		Meth=Up;Exp=Down	-2.25407	4.77026
Meth_Exp=Up	8.63841	3.11625		Meth=Up;Exp=Down	-1.02492	2.03484
Meth_Exp=Up	0.679102	2.04597		Meth=Up;Exp=Down	-0.704103	1.62913
Meth_Exp=Up	1.79105	1.56207		Meth=Up;Exp=Down	-0.598353	1.51399
Meth_Exp=Up	0.979867	7.59768		Meth=Up;Exp=Down	-2.14825	4.43288
Meth_Exp=Up	1.70078	2.22655		Meth=Up;Exp=Down	-2.10908	4.31416
Meth_Exp=Up	5.99473	7.53605		Meth=Up;Exp=Down	-1.82565	3.54466
Meth_Exp=Up	2.81845	4.2854		Meth=Up;Exp=Down	-1.5717	2.97254
Meth_Exp=Up	3.29545	1.33151		Meth=Up;Exp=Down	-0.750934	1.68288
Meth_Exp=Up	7.93245	1.76578		Meth=Up;Exp=Down	-2.53089	5.77928
Meth_Exp=Up	0.274437	2.30566		Meth=Up;Exp=Down	-2.78653	6.89966
Meth_Exp=Up	0.572739	1.29304		Meth=Up;Exp=Down	-1.91236	3.76425
Meth_Exp=Up	0.278222	2.16406		Meth=Up;Exp=Down	-1.39941	2.63793
Meth_Exp=Up	2.23032	8.24603		Meth=Up;Exp=Down	-0.634254	1.55213
Meth_Exp=Up	0.890806	7.24127		Meth=Up;Exp=Down	-2.6392	6.22986
Meth_Exp=Up	2.07439	1.56797		Meth=Up;Exp=Down	-0.650691	1.56992
Meth_Exp=Up	3.64087	2.03768		Meth=Up;Exp=Down	-2.82806	7.10119
Meth_Exp=Up	2.77726	1.4062		Meth=Up;Exp=Down	-2.98853	7.93664
Meth_Exp=Up	0.682063	1.53533		Meth=Up;Exp=Down	-2.74723	6.71425
Meth_Exp=Up	1.53162	7.24508		Meth=Up;Exp=Down	-1.88473	3.69283
Meth_Exp=Up	5.67093	1.49271		Meth=Up;Exp=Down	-0.247043	1.18677
Meth_Exp=Up	2.83696	1.96945		Meth=Up;Exp=Down	-1.00637	2.00885
Meth_Exp=Up	9.96687	2.37397		Meth=Up;Exp=Down	-2.23828	4.71835
Meth_Exp=Up	6.5319	2.45711		Meth=Up;Exp=Down	-3.07017	8.39874
Meth_Exp=Up	2.20212	2.41798		Meth=Up;Exp=Down	-0.43954	1.35617
Meth_Exp=Up	0.387254	3.08517		Meth=Up;Exp=Down	-1.14083	2.20508
Meth_Exp=Up	1.01325	1.80709		Meth=Up;Exp=Down	-1.64605	3.12976
Meth_Exp=Up	9.64644	3.24528		Meth=Up;Exp=Down	-3.00373	8.0207
Meth_Exp=Up	0.4211	1.28849		Meth=Up;Exp=Down	-1.47489	2.77962
Meth_Exp=Up	5.62595	2.4157		Meth=Up;Exp=Down	-2.75849	6.76686
Meth_Exp=Up	0.719372	1.06407		Meth=Up;Exp=Down	-1.71861	3.29119
Meth_Exp=Up	2.32007	1.04588		Meth=Up;Exp=Down	-0.181848	1.13434
Meth_Exp=Up	1.75982	2.09917		Meth=Up;Exp=Down	-1.67169	3.18587
Meth_Exp=Up	2.22487	6.37504		Meth=Up;Exp=Down	-3.08341	8.47614
Meth_Exp=Up	3.25877	1.62287		Meth=Up;Exp=Down	-2.80029	6.96578
Meth_Exp=Up	1.81689	1.13191		Meth=Up;Exp=Down	-3.04195	8.23601
Meth_Exp=Up	2.51553	2.79853		Meth=Up;Exp=Down	-1.50411	2.8365
Meth_Exp=Up	0.223804	2.00281		Meth=Up;Exp=Down	-2.58452	5.99817
Meth_Exp=Up	1.09068	2.21663		Meth=Up;Exp=Down	-1.0444	2.0625
Meth_Exp=Up	0.976588	6.50938		Meth=Up;Exp=Down	-2.94727	7.71287
Meth_Exp=Up	0.853745	2.60302		Meth=Up;Exp=Down	-0.240635	1.18151
Meth_Exp=Up	0.40007	2.47843		Meth=Up;Exp=Down	-1.61508	3.06329
Meth_Exp=Up	0.0906135	2.0751		Meth=Up;Exp=Down	-0.622035	1.53904
Meth_Exp=Up	3.38835	1.56067		Meth=Up;Exp=Down	-1.7311	3.31982
Meth_Exp=Up	8.90116	1.63752		Meth=Up;Exp=Down	-1.8245	3.54184
Meth_Exp=Up	3.39204	1.92815		Meth=Up;Exp=Down	-1.86996	3.65524
Meth_Exp=Up	3.15534	3.19975		Meth=Up;Exp=Down	-2.66282	6.33271
Meth_Exp=Up	0.301788	2.28232		Meth=Up;Exp=Down	-1.39426	2.62853
Meth_Exp=Up	3.61119	1.27355		Meth=Up;Exp=Down	-1.77602	3.42481
Meth_Exp=Up	3.77304	7.3505		Meth=Up;Exp=Down	-1.29922	2.46095
Meth_Exp=Up	1.29358	3.03133		Meth=Up;Exp=Down	-1.59747	3.02612
Meth_Exp=Up	6.60722	2.93402		Meth=Up;Exp=Down	-1.23199	2.34891
Meth_Exp=Up	0.495319	2.10873		Meth=Up;Exp=Down	-0.755878	1.68866
Meth_Exp=Up	2.19983	1.92312		Meth=Up;Exp=Down	-0.682951	1.60542
Meth_Exp=Up	3.51781	1.75774		Meth=Up;Exp=Down	-1.04781	2.06739
Meth_Exp=Up	1.16279	1.30706		Meth=Up;Exp=Down	-1.81985	3.53045
Meth_Exp=Up	1.01496	2.12476		Meth=Up;Exp=Down	-1.14005	2.20389
Meth_Exp=Up	2.94173	6.51885		Meth=Up;Exp=Down	-2.81264	7.02569
Meth=Up;Exp=Down	-1.51019	2.84847		Meth=Up;Exp=Down	-0.507127	1.42122
Meth=Up;Exp=Down	-2.68548	6.43296		Meth=Up;Exp=Down	-1.73022	3.31779
Meth=Up;Exp=Down	-2.82419	7.08215		Meth=Up;Exp=Down	-0.241487	1.18221
Meth=Up;Exp=Down	-0.106792	1.07683		Meth=Up;Exp=Down	-0.686597	1.60948
Meth=Up;Exp=Down	-1.6004	3.03228		Meth=Up;Exp=Down	-2.78854	6.90929
Meth=Up;Exp=Down	-0.613104	1.52955		Meth=Up;Exp=Down	-0.765018	1.69939
Meth=Up;Exp=Down	-1.64012	3.11692		Meth=Up;Exp=Down	-1.66919	3.18035
Meth=Up;Exp=Down	-1.40535	2.64883		Meth=Up;Exp=Down	-0.0181539	1.01266
Meth=Up;Exp=Down	-1.33657	2.5255		Meth=Up;Exp=Down	-0.799135	1.74006
Meth=Up;Exp=Down	-0.713161	1.63939		Meth=Up;Exp=Down	-1.61999	3.07374
Meth=Up;Exp=Down	-2.857	7.24508		Meth=Up;Exp=Down	-0.967126	1.95494
Meth=Up;Exp=Down	-1.74364	3.3488		Meth=Up;Exp=Down	-1.36837	2.5818
Meth=Up;Exp=Down	-0.603884	1.5198		Meth=Up;Exp=Down	-1.60382	3.03948
Meth=Up;Exp=Down	-2.65243	6.28725		Meth=Up;Exp=Down	-3.11282	8.65069
Meth=Up;Exp=Down	-1.42486	2.68488		Meth=Up;Exp=Down	-2.62895	6.18574
Meth=Up;Exp=Down	-1.23725	2.35749		Meth=Up;Exp=Down	-1.50223	2.83281
Meth=Up;Exp=Down	-1.77575	3.42415		Meth=Up;Exp=Down	-1.97367	3.92767
Meth=Up;Exp=Down	-3.03617	8.2031		Meth=Up;Exp=Down	-1.42487	2.6849
Meth=Up;Exp=Down	-0.161548	1.11849		Meth=Up;Exp=Down	-0.546736	1.46078
Meth=Up;Exp=Down	-1.88099	3.68326		Meth=Up;Exp=Down	-0.0333999	1.02342
Meth=Up;Exp=Down	-0.58751	1.50265		Meth=Up;Exp=Down	-1.57308	2.97539
Meth=Up;Exp=Down	-1.79779	3.47688		Meth=Up;Exp=Down	-1.09378	2.13432
Meth=Up;Exp=Down	-2.08441	4.24101		Meth=Up;Exp=Down	-0.916108	1.88702
Meth=Up;Exp=Down	-0.642936	1.5615		Meth=Up;Exp=Down	-2.85145	7.21723
Meth=Up;Exp=Down	-1.29331	2.45089		Meth=Up;Exp=Down	-3.00433	8.02403
Meth=Up;Exp=Down	-0.984723	1.97893		Meth=Up;Exp=Down	-1.06719	2.09534
Meth=Up;Exp=Down	-1.16313	2.23943		Meth=Up;Exp=Down	-0.769786	1.70502
Meth=Up;Exp=Down	-1.76642	3.4021		Meth=Up;Exp=Down	-1.31627	2.49021
Meth=Up;Exp=Down	-2.3262	5.01483		Meth=Up;Exp=Down	-1.55945	2.94742
Meth=Up;Exp=Down	-1.93758	3.83061		Meth=Up;Exp=Down	-1.2911	2.44714
Meth=Up;Exp=Down	-1.85716	3.62293		Meth=Up;Exp=Down	-1.40065	2.64021
Meth=Up;Exp=Down	-1.13997	2.20376		Meth=Up;Exp=Down	-1.47349	2.77692
Meth=Up;Exp=Down	-1.59397	3.01879		Meth=Up;Exp=Down	-1.36895	2.58282
Meth=Up;Exp=Down	-0.559343	1.4736		Meth=Up;Exp=Down	-1.55526	2.93887
Meth=Up;Exp=Down	-1.22806	2.34251		Meth=Up;Exp=Down	-2.85106	7.21529
Meth=Up;Exp=Down	-1.30781	2.47565		Meth=Up;Exp=Down	-2.91559	7.54535
Meth=Up;Exp=Down	-0.56038	1.47466		Meth=Up;Exp=Down	-0.332665	1.25934
Meth=Up;Exp=Down	-0.725577	1.65356		Meth=Up;Exp=Down	-2.81013	7.01346
Meth=Up;Exp=Down	-3.0372	8.20897		Meth=Up;Exp=Down	-2.57724	5.96797
Meth=Up;Exp=Down	-0.987301	1.98247		Meth=Up;Exp=Down	-1.68343	3.21191
Meth=Up;Exp=Down	-1.02762	2.03866		Meth=Up;Exp=Down	-1.51587	2.85972
Meth=Up;Exp=Down	-0.757117	1.69011		Meth=Up;Exp=Down	-1.10466	2.15049
Meth=Up;Exp=Down	-1.19563	2.29045		Meth=Up;Exp=Down	-0.795366	1.73552
Meth=Up;Exp=Down	-1.08076	2.11515		Meth=Up;Exp=Down	-3.15907	8.93251
Meth=Up;Exp=Down	-1.58619	3.00255		Meth=Up;Exp=Down	-2.7935	6.9331
Meth=Up;Exp=Down	-2.92257	7.58195		Meth=Up;Exp=Down	-0.829673	1.77728
Meth=Up;Exp=Down	-0.161695	1.1186		Meth=Up;Exp=Down	-2.92499	7.5947
Meth=Up;Exp=Down	-0.671685	1.59293		Meth=Up;Exp=Down	-3.09238	8.52904
Meth=Up;Exp=Down	-1.0592	2.08378		Meth=Up;Exp=Down	-3.04626	8.26068
Meth=Up;Exp=Down	-3.09396	8.53838		Meth=Up;Exp=Down	-0.100753	1.07233
Meth=Up;Exp=Down	-2.07842	4.22344		Meth=Up;Exp=Down	-0.630644	1.54826
Meth=Up;Exp=Down	-0.323615	1.25146		Meth=Up;Exp=Down	-2.9328	7.6359
Meth=Up;Exp=Down	-0.0397607	1.02794		Meth=Up;Exp=Down	-1.29722	2.45755
Meth=Up;Exp=Down	-2.05475	4.15471		Meth=Up;Exp=Down	-0.79265	1.73225
Meth=Up;Exp=Down	-0.125088	1.09057		Meth=Up;Exp=Down	-0.955842	1.93971
Meth=Up;Exp=Down	-1.32699	2.50879		Meth=Up;Exp=Down	-1.33054	2.51498
Meth=Up;Exp=Down	-2.47046	5.54221		Meth=Up;Exp=Down	-1.93384	3.82072
Meth=Up;Exp=Down	-1.61604	3.06532		Meth=Up;Exp=Down	-1.30133	2.46456
Meth=Up;Exp=Down	-1.70655	3.26379		Meth=Up;Exp=Down	-0.752849	1.68512
Meth=Up;Exp=Down	-1.79007	3.45831		Meth=Up;Exp=Down	-0.401878	1.32123
Meth=Up;Exp=Down	-0.118099	1.0853		Meth=Up;Exp=Down	-1.56882	2.96661
Meth=Up;Exp=Down	-2.93335	7.6388		Meth=Up;Exp=Down	-0.908325	1.87686
Meth=Up;Exp=Down	-3.06384	8.36194		Meth=Up;Exp=Down	-2.55719	5.8856
Meth=Up;Exp=Down	-1.33237	2.51817		Meth=Up;Exp=Down	-2.7484	6.71973
Meth=Up;Exp=Down	-0.137963	1.10035		Meth=Up;Exp=Down	-1.66016	3.16051
Meth=Up;Exp=Down	-1.81478	3.51805		Meth=Up;Exp=Down	-2.33147	5.03318
Meth=Up;Exp=Down	-1.79375	3.46716		Meth=Up;Exp=Down	-2.86225	7.27146
Meth=Up;Exp=Down	-1.48212	2.79358		Meth=Up;Exp=Down	-2.35558	5.118
Meth=Up;Exp=Down	-1.33142	2.5165		Meth=Up;Exp=Down	-2.81173	7.02126
Meth=Up;Exp=Down	-1.87683	3.67267		Meth=Up;Exp=Down	-1.69159	3.23013
Meth=Up;Exp=Down	-0.860089	1.81515		Meth=Up;Exp=Down	-0.797803	1.73845
Meth=Up;Exp=Down	-0.774379	1.71045		Meth=Up;Exp=Down	-1.42865	2.69194
Meth=Up;Exp=Down	-0.0993652	1.0713		Meth=Up;Exp=Down	-1.70147	3.25231
Meth=Up;Exp=Down	-2.84596	7.18982		Meth=Up;Exp=Down	-0.83201	1.78016
Meth=Up;Exp=Down	-2.06506	4.18451		Meth=Up;Exp=Down	-1.58646	3.00311
Meth=Up;Exp=Down	-0.915403	1.8861		Meth=Up;Exp=Down	-1.87541	3.66906
Meth=Up;Exp=Down	-0.422287	1.34005		Meth=Up;Exp=Down	-1.61726	3.06793
Meth=Up;Exp=Down	-1.53948	2.90689		Meth=Up;Exp=Down	-1.45779	2.74687
Meth=Up;Exp=Down	-2.82419	7.08215		Meth=Up;Exp=Down	-1.83106	3.558
Meth=Up;Exp=Down	-1.47199	2.77404		Meth=Up;Exp=Down	-2.63851	6.22689
Meth=Up;Exp=Down	-1.40244	2.64348		Meth=Up;Exp=Down	-0.33878	1.26469
Meth=Up;Exp=Down	-3.0305	8.17093		Meth=Up;Exp=Down	-1.55709	2.94259
Meth=Up;Exp=Down	-0.183374	1.13554		Meth=Up;Exp=Down	-2.34074	5.06564
Meth=Up;Exp=Down	-1.69556	3.23904		Meth=Up;Exp=Down	-2.0766	4.21813
Meth=Up;Exp=Down	-1.71647	3.28632		Meth=Down;Exp=Up	2.07663	-8.67631
Meth=Up;Exp=Down	-0.485715	1.40028		Meth=Down;Exp=Up	0.120663	-6.66391
Meth=Up;Exp=Down	-0.488845	1.40332		Meth=Down;Exp=Up	0.964197	-7.70183
Meth=Up;Exp=Down	-3.03959	8.22255		Meth=Down;Exp=Up	0.99669	-6.62644
Meth=Up;Exp=Down	-1.05113	2.07215		Meth=Down;Exp=Up	0.996698	-1.82302
Meth=Up;Exp=Down	-1.75256	3.36955		Meth=Down;Exp=Up	2.97963	-1.92653
Meth=Up;Exp=Down	-1.44307	2.71898		Meth=Down;Exp=Up	1.9969	-1.50283
Meth=Up;Exp=Down	-1.85197	3.60993		Meth=Down;Exp=Up	1.12795	-6.85175
Meth=Up;Exp=Down	-0.62795	1.54537		Meth=Down;Exp=Up	2.11403	-7.96867
Meth=Up;Exp=Down	-1.73841	3.33667		Meth=Down;Exp=Up	0.0910665	-1.10088
Meth=Up;Exp=Down	-0.471963	1.387		Meth=Down;Exp=Up	1.76723	-7.22014
Meth=Up;Exp=Down	-2.77116	6.82655		Meth=Down;Exp=Up	1.12795	-1.86028
Meth=Up;Exp=Down	-0.72499	1.65289		Meth=Down;Exp=Up	0.43034	-4.39947
Meth=Up;Exp=Down	-2.82806	7.10119		Meth=Down;Exp=Up	0.771704	-6.91409
Meth=Up;Exp=Down	-2.63048	6.19233		Meth=Down;Exp=Up	0.27861	-6.848
Meth=Up;Exp=Down	-0.383515	1.30452		Meth=Down;Exp=Up	2.12419	-5.42408
Meth=Up;Exp=Down	-0.451975	1.36791		Meth=Down;Exp=Up	6.82556	-7.07039
Meth=Up;Exp=Down	-1.77973	3.43362		Meth=Down;Exp=Up	0.144464	-7.31107
Meth=Up;Exp=Down	-0.909473	1.87836		Meth=Down;Exp=Up	3.21541	-7.37069
Meth=Up;Exp=Down	-1.66037	3.16098		Meth=Down;Exp=Up	0.412712	-2.75961
Meth=Up;Exp=Down	-2.76627	6.80349		Meth=Down;Exp=Up	0.174755	-8.10171
Meth=Up;Exp=Down	-0.542136	1.45613		Meth=Down;Exp=Up	0.436689	-1.07124
Meth=Up;Exp=Down	-2.9362	7.65392		Meth=Down;Exp=Up	0.317915	-7.87529
Meth=Up;Exp=Down	-2.68358	6.42448		Meth=Down;Exp=Up	1.11791	-7.48623
Meth=Up;Exp=Down	-1.98697	3.96403		Meth=Down;Exp=Up	0.124825	-7.18884
Meth=Up;Exp=Down	-0.711768	1.63781		Meth=Down;Exp=Up	1.49653	-1.08895
Meth=Up;Exp=Down	-0.928166	1.90286		Meth=Down;Exp=Up	1.11791	-4.00381
Meth=Up;Exp=Down	-3.00838	8.04658		Meth=Down;Exp=Up	3.36241	-7.50779
Meth=Up;Exp=Down	-0.924498	1.89802		Meth=Down;Exp=Up	1.78464	-7.26585
Meth=Up;Exp=Down	-1.00453	2.00629		Meth=Down;Exp=Up	0.443036	-2.60706
Meth=Up;Exp=Down	-1.25934	2.39386		Meth=Down;Exp=Up	0.924874	-2.25021
Meth=Up;Exp=Down	-0.953051	1.93596		Meth=Down;Exp=Up	0.43034	-6.77347
Meth=Up;Exp=Down	-0.455705	1.37145		Meth=Down;Exp=Up	1.10261	-8.39532
Meth=Up;Exp=Down	-1.29783	2.4586		Meth=Down;Exp=Up	0.76732	-3.73853
Meth=Up;Exp=Down	-1.5588	2.94608		Meth=Down;Exp=Up	1.22702	-2.9263
Meth=Up;Exp=Down	-2.92113	7.5744		Meth=Down;Exp=Up	0.00603306	-7.12825
Meth=Up;Exp=Down	-2.99548	7.97499		Meth=Down;Exp=Up	4.20667	-3.46068
Meth=Up;Exp=Down	-0.107945	1.07769		Meth=Down;Exp=Up	0.34571	-7.69488
Meth=Up;Exp=Down	-1.58137	2.99253		Meth=Down;Exp=Up	4.13788	-8.29048
Meth=Up;Exp=Down	-1.9007	3.73395		Meth=Down;Exp=Up	0.436689	-2.22623
Meth=Up;Exp=Down	-1.36325	2.57264		Meth=Down;Exp=Up	2.50912	-1.96231
Meth=Up;Exp=Down	-0.798973	1.73986		Meth=Down;Exp=Up	0.949785	-1.24522
Meth=Up;Exp=Down	-2.91312	7.53243		Meth=Down;Exp=Up	1.83068	-3.09528
Meth=Up;Exp=Down	-0.925308	1.89909		Meth=Down;Exp=Up	0.136667	-7.25077
Meth=Up;Exp=Down	-2.75961	6.77215		Meth=Down;Exp=Up	0.676251	-7.73471
Meth=Up;Exp=Down	-0.771546	1.7071		Meth=Down;Exp=Up	6.74567	-1.76434
Meth=Up;Exp=Down	-0.388853	1.30935		Meth=Down;Exp=Up	0.136667	-7.16491
Meth=Up;Exp=Down	-1.7274	3.3113		Meth=Down;Exp=Up	3.60533	-7.17991
Meth=Up;Exp=Down	-1.81298	3.51368		Meth=Down;Exp=Up	4.6714	-8.47654
Meth=Up;Exp=Down	-2.99045	7.9472		Meth=Down;Exp=Up	2.27123	-7.83099
Meth=Up;Exp=Down	-2.92669	7.60363		Meth=Down;Exp=Up	1.20761	-1.7262
Meth=Up;Exp=Down	-2.32887	5.02413		Meth=Down;Exp=Up	2.20636	-8.67313
Meth=Up;Exp=Down	-1.76004	3.38707		Meth=Down;Exp=Up	0.634868	-6.94251
Meth=Up;Exp=Down	-1.31609	2.4899		Meth=Down;Exp=Up	0.144464	-7.53605
Meth=Up;Exp=Down	-1.56983	2.9687		Meth=Down;Exp=Up	2.31079	-1.5133
Meth=Up;Exp=Down	-1.81739	3.52442		Meth=Down;Exp=Up	1.11791	-4.94669
Meth=Up;Exp=Down	-2.88197	7.37156		Meth=Down;Exp=Up	1.11791	-7.74752
Meth=Up;Exp=Down	-2.7935	6.9331		Meth=Down;Exp=Up	3.50667	-2.93453
Meth=Up;Exp=Down	-0.947997	1.92919		Meth=Down;Exp=Up	2.00459	-7.06717
Meth=Up;Exp=Down	-1.38298	2.60806		Meth=Down;Exp=Up	0.467557	-8.29324
Meth=Up;Exp=Down	-1.31281	2.48426		Meth=Down;Exp=Up	1.11791	-7.5947
Meth=Up;Exp=Down	-2.23195	4.69769		Meth=Down;Exp=Up	2.82665	-3.10692
Meth=Up;Exp=Down	-0.697557	1.62176		Meth=Down;Exp=Up	2.793	-8.78365
Meth=Up;Exp=Down	-1.75898	3.38458		Meth=Down;Exp=Up	1.61339	-2.89511
Meth=Up;Exp=Down	-0.913983	1.88424		Meth=Down;Exp=Up	1.1459	-2.18737
Meth=Up;Exp=Down	-1.98677	3.96347		Meth=Down;Exp=Up	0.850209	-8.30287
Meth=Up;Exp=Down	-0.784883	1.72295		Meth=Down;Exp=Up	2.06861	-6.78005
Meth=Up;Exp=Down	-1.32643	2.50781		Meth=Down;Exp=Up	0.128862	-5.26272
Meth=Up;Exp=Down	-0.304478	1.23497		Meth=Down;Exp=Up	4.85068	-8.07146
Meth=Up;Exp=Down	-1.7129	3.2782		Meth=Down;Exp=Up	0.770935	-8.01848
Meth=Up;Exp=Down	-1.5702	2.96946		Meth=Down;Exp=Up	0.382491	-7.15076
Meth=Up;Exp=Down	-2.72696	6.62059		Meth=Down;Exp=Up	1.12795	-7.55536
Meth=Up;Exp=Down	-1.0029	2.00402		Meth=Down;Exp=Up	0.532432	-6.91049
Meth=Up;Exp=Down	-2.8383	7.15178		Meth=Down;Exp=Up	1.68437	-8.57251
Meth=Up;Exp=Down	-0.0417612	1.02937		Meth=Down;Exp=Up	7.65555	-2.47816
Meth=Up;Exp=Down	-2.96292	7.79701		Meth=Down;Exp=Up	2.04739	-3.48571
Meth=Up;Exp=Down	-1.85611	3.6203		Meth=Down;Exp=Up	0.238053	-7.77676
Meth=Up;Exp=Down	-2.89377	7.43212		Meth=Down;Exp=Up	2.7469	-7.52513
Meth=Up;Exp=Down	-1.4392	2.71171		Meth=Down;Exp=Up	0.327351	-7.4814
Meth=Up;Exp=Down	-1.92016	3.78466		Meth=Down;Exp=Up	0.994446	-3.80955
Meth=Up;Exp=Down	-0.267678	1.20387		Meth=Down;Exp=Up	0.136858	-7.16491
Meth=Up;Exp=Down	-0.525465	1.4394		Meth=Down;Exp=Up	2.03034	-7.15279
Meth=Up;Exp=Down	-1.03409	2.04783		Meth=Down;Exp=Up	1.4901	-8.31243
Meth=Up;Exp=Down	-0.905961	1.87379		Meth=Down;Exp=Up	1.58814	-1.25614
Meth=Up;Exp=Down	-1.37421	2.59226		Meth=Down;Exp=Up	4.22201	-7.49985
Meth=Up;Exp=Down	-0.839595	1.78955		Meth=Down;Exp=Up	0.196063	-2.46571
Meth=Up;Exp=Down	-0.919021	1.89083		Meth=Down;Exp=Up	1.84479	-2.68375
Meth=Up;Exp=Down	-1.8628	3.63712		Meth=Down;Exp=Up	1.11791	-1.08341
Meth=Up;Exp=Down	-1.26048	2.39575		Meth=Down;Exp=Up	3.25597	-2.80098
Meth=Up;Exp=Down	-0.461012	1.37651		Meth=Down;Exp=Up	2.97963	-1.13927
Meth=Up;Exp=Down	-1.0873	2.12476		Meth=Down;Exp=Up	2.07068	-7.38198
Meth=Up;Exp=Down	-0.125717	1.09105		Meth=Down;Exp=Up	2.04162	-6.91409
Meth=Up;Exp=Down	-0.558463	1.4727		Meth=Down;Exp=Up	1.5418	-7.40514
Meth=Up;Exp=Down	-0.318132	1.24672		Meth=Down;Exp=Up	0.144464	-1.40911
Meth=Up;Exp=Down	-0.642667	1.56121		Meth=Down;Exp=Up	1.05637	-7.04111
Meth=Up;Exp=Down	-0.85497	1.80872		Meth=Down;Exp=Up	0.860881	-7.27519
Meth=Up;Exp=Down	-0.287395	1.22043		Meth=Down;Exp=Up	2.74287	-7.17493
Meth=Up;Exp=Down	-0.693026	1.61667		Meth=Down;Exp=Up	0.410507	-7.01123
Meth=Up;Exp=Down	-2.04639	4.13071		Meth=Down;Exp=Up	1.11791	-4.51047
Meth=Up;Exp=Down	-1.0198	2.02764		Meth=Down;Exp=Up	2.25407	-1.00582
Meth=Up;Exp=Down	-0.355631	1.27955		Meth=Down;Exp=Up	0.436689	-8.05961
Meth=Up;Exp=Down	-2.43697	5.41504		Meth=Down;Exp=Up	5.60889	-1.39411
Meth=Up;Exp=Down	-1.3151	2.4882		Meth=Down;Exp=Up	3.47256	-3.46857
Meth=Up;Exp=Down	-2.69214	6.46271		Meth=Down;Exp=Up	4.93752	-1.67056
Meth=Up;Exp=Down	-0.477552	1.39238		Meth=Down;Exp=Up	0.60515	-7.57743
Meth=Up;Exp=Down	-0.908403	1.87697		Meth=Down;Exp=Up	0.884471	-6.74416
Meth=Up;Exp=Down	-2.76352	6.79051		Meth=Down;Exp=Up	0.256296	-4.30674
Meth=Up;Exp=Down	-0.62107	1.53802		Meth=Down;Exp=Up	1.11791	-7.41701
Meth=Up;Exp=Down	-2.5291	5.77211		Meth=Down;Exp=Up	0.48966	-1.92381
Meth=Up;Exp=Down	-1.22856	2.34332		Meth=Down;Exp=Up	2.15786	-7.41278
Meth=Up;Exp=Down	-2.03289	4.09225		Meth=Down;Exp=Up	1.23036	-1.8106
Meth=Up;Exp=Down	-1.99235	3.97886		Meth=Down;Exp=Up	3.36016	-3.05509
Meth=Up;Exp=Down	-2.18739	4.55481		Meth=Down;Exp=Up	4.12997	-7.60585
Meth=Up;Exp=Down	-2.94468	7.69905		Meth=Down;Exp=Up	1.71033	-6.63372
Meth=Up;Exp=Down	-1.12388	2.17932		Meth=Down;Exp=Up	0.869323	-2.07358
Meth=Up;Exp=Down	-0.79375	1.73357		Meth=Down;Exp=Up	0.0186388	-1.4383
Meth=Up;Exp=Down	-1.43261	2.69935		Meth=Down;Exp=Up	0.411968	-6.91409
Meth=Up;Exp=Down	-1.50513	2.83851		Meth=Down;Exp=Up	1.23116	-6.70874
Meth=Up;Exp=Down	-1.0184	2.02567		Meth=Down;Exp=Up	0.844866	-7.2724
Meth=Up;Exp=Down	-2.88603	7.39232		Meth=Down;Exp=Up	4.03213	-1.83412
Meth=Up;Exp=Down	-1.67472	3.19258		Meth=Down;Exp=Up	2.2754	-1.16823
Meth=Up;Exp=Down	-0.96119	1.94691		Meth=Down;Exp=Up	2.20119	-1.38292
Meth=Up;Exp=Down	-0.601256	1.51704		Meth=Down;Exp=Up	0.390868	-6.77347
Meth=Up;Exp=Down	-3.08818	8.50422		Meth=Down;Exp=Up	2.9148	-2.16454
Meth=Up;Exp=Down	-2.75248	6.73877		Meth=Down;Exp=Up	1.12795	-9.00534
Meth=Up;Exp=Down	-1.71304	3.2785		Meth=Down;Exp=Up	1.85488	-6.45779
Meth=Up;Exp=Down	-1.65271	3.14424		Meth=Down;Exp=Up	4.25441	-2.3361
Meth=Up;Exp=Down	-0.756039	1.68885		Meth=Down;Exp=Up	15.7514	-7.73403
Meth=Up;Exp=Down	-2.5009	5.66037		Meth=Down;Exp=Up	0.712676	-3.64781
Meth=Up;Exp=Down	-0.343975	1.26925		Meth=Down;Exp=Up	2.93002	-6.85425
Meth=Up;Exp=Down	-1.01905	2.02658		Meth=Down;Exp=Up	0.290162	-1.69281
Meth=Up;Exp=Down	-0.604092	1.52002		Meth=Down;Exp=Up	1.11791	-7.37678
Meth=Up;Exp=Down	-1.27392	2.41817		Meth=Down;Exp=Up	1.3568	-6.81121
Meth=Up;Exp=Down	-2.23963	4.72276		Meth=Down;Exp=Up	0.19812	-1.95454
Meth=Up;Exp=Down	-0.844828	1.79605		Meth=Down;Exp=Up	0.686778	-7.24982
Meth=Up;Exp=Down	-1.81325	3.51432		Meth=Down;Exp=Up	0.485497	-2.60716
Meth=Up;Exp=Down	-1.58438	2.99878		Meth=Down;Exp=Up	4.307	-7.46516
Meth=Up;Exp=Down	-1.05757	2.08142		Meth=Down;Exp=Up	4.3626	-8.20065
Meth=Up;Exp=Down	-1.25123	2.38045		Meth=Down;Exp=Up	2.89296	-3.01386
Meth=Up;Exp=Down	-2.74426	6.70044		Meth=Down;Exp=Up	4.81882	-2.01799
Meth=Up;Exp=Down	-1.62258	3.07925		Meth=Down;Exp=Up	0.299135	-8.36938
Meth=Up;Exp=Down	-0.877957	1.83777		Meth=Down;Exp=Up	7.64043	-1.54256
Meth=Up;Exp=Down	-2.48957	5.61611		Meth=Down;Exp=Up	2.49455	-7.12825
Meth=Up;Exp=Down	-1.58753	3.00535		Meth=Down;Exp=Up	0.417247	-1.47375
Meth=Up;Exp=Down	-1.09125	2.13058		Meth=Down;Exp=Up	0.791834	-6.70183
Meth=Up;Exp=Down	-2.92556	7.59768		Meth=Down;Exp=Up	1.07309	-6.54689
Meth=Up;Exp=Down	-1.11958	2.17284		Meth=Down;Exp=Up	4.20667	-2.87478
Meth=Up;Exp=Down	-2.04699	4.13242		Meth=Down;Exp=Up	0.398416	-7.2182
Meth=Up;Exp=Down	-0.221994	1.16634		Meth=Down;Exp=Up	0.743211	-7.29829
Meth=Up;Exp=Down	-2.14327	4.41761		Meth=Down;Exp=Up	0.700403	-2.62048
Meth=Up;Exp=Down	-0.66827	1.58917		Meth=Down;Exp=Up	2.06624	-7.47411
Meth=Up;Exp=Down	-2.68473	6.42962		Meth=Down;Exp=Up	1.06545	-2.41089
Meth=Up;Exp=Down	-1.49395	2.81659		Meth=Down;Exp=Up	2.19828	-7.40684
Meth=Up;Exp=Down	-1.71631	3.28594		Meth=Down;Exp=Up	5.42513	-6.98185
Meth=Up;Exp=Down	-0.513356	1.42737		Meth=Down;Exp=Up	0.711057	-1.01889
Meth=Up;Exp=Down	-1.73001	3.31731		Meth=Down;Exp=Up	1.11645	-6.54689
Meth=Up;Exp=Down	-2.909	7.51096		Meth=Down;Exp=Up	6.36047	-7.31288
Meth=Up;Exp=Down	-1.86	3.63008		Meth=Down;Exp=Up	0.600808	-1.7711
Meth=Up;Exp=Down	-0.362719	1.28585		Meth=Down;Exp=Up	1.27339	-8.4292
Meth=Up;Exp=Down	-1.03646	2.05119		Meth=Down;Exp=Up	2.54915	-1.59113
Meth=Up;Exp=Down	-1.76628	3.40176		Meth=Down;Exp=Up	0.281192	-1.00609
Meth=Up;Exp=Down	-0.726577	1.65471		Meth=Down;Exp=Up	0.163469	-7.22014
Meth=Up;Exp=Down	-1.26742	2.40731		Meth=Down;Exp=Up	1.11791	-3.37682
Meth=Up;Exp=Down	-1.06564	2.0931		Meth=Down;Exp=Up	2.32467	-7.12619
Meth=Up;Exp=Down	-1.375	2.59367		Meth=Down;Exp=Up	4.20667	-7.62059
Meth=Up;Exp=Down	-3.11149	8.64277		Meth=Down;Exp=Up	3.07148	-7.34961
Meth=Up;Exp=Down	-0.966613	1.95425		Meth=Down;Exp=Up	2.92926	-2.01635
Meth=Up;Exp=Down	-1.05529	2.07813		Meth=Down;Exp=Up	1.12795	-8.78333
Meth=Up;Exp=Down	-1.06018	2.08519		Meth=Down;Exp=Up	2.66813	-1.10492
Meth=Up;Exp=Down	-0.910848	1.88015		Meth=Down;Exp=Up	1.00211	-1.99525
Meth=Up;Exp=Down	-2.53151	5.78178		Meth=Down;Exp=Up	0.30244	-7.81121
Meth=Up;Exp=Down	-1.888	3.70122		Meth=Down;Exp=Up	1.12795	-6.7046
Meth=Up;Exp=Down	-2.91881	7.56224		Meth=Down;Exp=Up	0.318663	-6.78005
Meth=Up;Exp=Down	-0.799612	1.74063		Meth=Down;Exp=Up	3.67188	-3.26475
Meth=Up;Exp=Down	-1.66849	3.17883		Meth=Down;Exp=Up	1.16803	-6.70874
Meth=Up;Exp=Down	-1.4231	2.68161		Meth=Down;Exp=Up	3.89368	-6.63372
Meth=Up;Exp=Down	-0.491525	1.40593		Meth=Down;Exp=Up	1.44843	-6.91409
Meth=Up;Exp=Down	-0.362894	1.286		Meth=Down;Exp=Up	1.65725	-1.40844
Meth=Up;Exp=Down	-0.916416	1.88742		Meth=Down;Exp=Up	1.7969	-7.72315
Meth=Up;Exp=Down	-2.33771	5.05499		Meth=Down;Exp=Up	0.83621	-7.22014
Meth=Up;Exp=Down	-1.89288	3.71376		Meth=Down;Exp=Up	1.40347	-2.76769
Meth=Up;Exp=Down	-2.89247	7.42543		Meth=Down;Exp=Up	0.632444	-7.83794
Meth=Up;Exp=Down	-1.38189	2.6061		Meth=Down;Exp=Up	0.656469	-4.20275
Meth=Up;Exp=Down	-1.21708	2.32476		Meth=Down;Exp=Up	0.899967	-7.42459
Meth=Up;Exp=Down	-0.510781	1.42482		Meth=Down;Exp=Up	0.144464	-7.51017
Meth=Up;Exp=Down	-0.641293	1.55973		Meth=Down;Exp=Up	0.924312	-2.04337
Meth=Up;Exp=Down	-2.88902	7.40769		Meth=Down;Exp=Up	2.59302	-7.38024
Meth=Up;Exp=Down	-1.80452	3.49312		Meth=Down;Exp=Up	0.0273749	-1.7223
Meth=Up;Exp=Down	-0.56321	1.47755		Meth=Down;Exp=Up	1.00662	-2.2514
Meth=Up;Exp=Down	-1.86659	3.6467		Meth=Down;Exp=Up	0.673939	-8.60363
Meth=Up;Exp=Down	-0.379149	1.30057		Meth=Down;Exp=Up	0.851552	-3.40702
Meth=Up;Exp=Down	-1.92002	3.78427		Meth=Down;Exp=Up	5.59128	-2.95982
Meth=Up;Exp=Down	-0.954225	1.93754		Meth=Down;Exp=Up	14.4174	-7.56682
Meth=Up;Exp=Down	-2.84034	7.16189		Meth=Down;Exp=Up	1.92376	-7.95245
Meth=Up;Exp=Down	-1.4831	2.79549		Meth=Down;Exp=Up	1.12795	-3.16262
Meth=Up;Exp=Down	-1.20851	2.31099		Meth=Down;Exp=Up	3.26071	-9.1416
Meth=Up;Exp=Down	-0.380599	1.30188		Meth=Down;Exp=Up	0.168858	-7.88081
Meth=Up;Exp=Down	-0.403093	1.32234		Meth=Down;Exp=Up	0.0670376	-7.41278
Meth=Up;Exp=Down	-0.828988	1.77644		Meth=Down;Exp=Up	1.12795	-7.92896
Meth=Up;Exp=Down	-0.857319	1.81167		Meth=Down;Exp=Up	16.0189	-7.2724
Meth=Up;Exp=Down	-1.03838	2.05392		Meth=Down;Exp=Up	1.7816	-7.45943
Meth=Up;Exp=Down	-1.63411	3.10397		Meth=Down;Exp=Up	0.0439403	-2.61927
Meth=Up;Exp=Down	-1.49179	2.81237		Meth=Down;Exp=Up	3.80881	-7.40599
Meth=Up;Exp=Down	-3.02249	8.12567		Meth=Down;Exp=Up	10.4565	-7.75288
Meth=Up;Exp=Down	-0.435853	1.35271		Meth=Down;Exp=Up	6.47938	-3.13819
Meth=Up;Exp=Down	-0.31743	1.24611		Meth=Down;Exp=Up	0.221642	-7.94486
Meth=Up;Exp=Down	-0.0956826	1.06857		Meth=Down;Exp=Up	0.955713	-6.74819
Meth=Up;Exp=Down	-0.741194	1.67156		Meth=Down;Exp=Up	2.51096	-9.41532
Meth=Up;Exp=Down	-0.379785	1.30115		Meth=Down;Exp=Up	1.19358	-8.18438
Meth=Up;Exp=Down	-2.67243	6.37504		Meth=Down;Exp=Up	0.0657853	-8.92333
Meth=Up;Exp=Down	-0.797068	1.73757		Meth=Down;Exp=Up	0.507764	-7.34163
Meth=Up;Exp=Down	-1.50955	2.84721		Meth=Down;Exp=Up	1.12795	-9.25739
Meth=Up;Exp=Down	-0.511696	1.42572		Meth=Down;Exp=Up	0.466102	-8.12102
Meth=Up;Exp=Down	-2.81981	7.0607		Meth=Down;Exp=Up	0.893214	-5.19878
Meth=Up;Exp=Down	-1.65234	3.14343		Meth=Down;Exp=Up	0.210624	-8.26725
Meth=Up;Exp=Down	-1.92524	3.79801		Meth=Down;Exp=Up	0.370284	-7.83415
Meth=Up;Exp=Down	-2.95597	7.75956		Meth=Down;Exp=Up	1.80082	-7.22689
Meth=Up;Exp=Down	-2.73699	6.66676		Meth=Down;Exp=Up	0.133561	-3.7318
Meth=Up;Exp=Down	-1.91549	3.77241		Meth=Down;Exp=Up	6.85118	-6.88753
Meth=Up;Exp=Down	-1.38132	2.60506		Meth=Down;Exp=Up	0.164564	-7.36282
Meth=Up;Exp=Down	-0.0107198	1.00746		Meth=Down;Exp=Up	0.839519	-2.43811
Meth=Up;Exp=Down	-0.1488	1.10865		Meth=Down;Exp=Up	3.43877	-8.0542
Meth=Up;Exp=Down	-2.94468	7.69905		Meth=Down;Exp=Up	2.05314	-7.17093
Meth=Up;Exp=Down	-1.00422	2.00585		Meth=Down;Exp=Up	2.39279	-6.85425
Meth=Up;Exp=Down	-1.20785	2.30994		Meth=Down;Exp=Up	2.46341	-8.62132
Meth=Up;Exp=Down	-3.04378	8.2465		Meth=Down;Exp=Up	3.47256	-7.732
Meth=Up;Exp=Down	-2.44969	5.46297		Meth=Down;Exp=Up	2.65667	-6.63372
Meth=Up;Exp=Down	-1.51904	2.86601		Meth=Down;Exp=Up	0.353529	-7.15279
Meth=Up;Exp=Down	-2.75074	6.73064		Meth=Down;Exp=Up	0.504328	-7.07039
Meth=Up;Exp=Down	-1.13553	2.19699		Meth=Down;Exp=Up	4.10675	-7.25456
Meth=Up;Exp=Down	-2.23602	4.71097		Meth=Down;Exp=Up	0.883296	-2.8672
Meth=Up;Exp=Down	-1.27396	2.41825		Meth=Down;Exp=Up	0.128862	-7.0433
Meth=Up;Exp=Down	-2.49582	5.64049		Meth=Down;Exp=Up	0.775399	-1.87226
Meth=Up;Exp=Down	-2.15729	4.46076		Meth=Down;Exp=Up	0.774833	-6.9507
Meth=Up;Exp=Down	-0.450993	1.36698		Meth=Down;Exp=Up	1.94543	-1.66966
Meth=Up;Exp=Down	-2.11881	4.34334		Meth=Down;Exp=Up	13.781	-6.54226
Meth=Up;Exp=Down	-1.5013	2.83097		Meth=Down;Exp=Up	2.76373	-2.15051
Meth=Up;Exp=Down	-1.00563	2.00782		Meth=Down;Exp=Up	0.520045	-2.90793
Meth=Up;Exp=Down	-2.69756	6.48704		Meth=Down;Exp=Up	0.424249	-6.94486
Meth=Up;Exp=Down	-1.27309	2.41678		Meth=Down;Exp=Up	6.99998	-5.12821
Meth=Up;Exp=Down	-1.72722	3.3109		Meth=Down;Exp=Up	0.924874	-7.13545
Meth=Up;Exp=Down	-1.14795	2.21598		Meth=Down;Exp=Up	1.11791	-1.78392
Meth=Up;Exp=Down	-3.12195	8.70563		Meth=Down;Exp=Up	0.0111305	-7.49426
Meth=Up;Exp=Down	-1.60598	3.04403		Meth=Down;Exp=Up	0.497076	-1.69747
Meth=Up;Exp=Down	-0.874767	1.83371		Meth=Down;Exp=Up	1.02278	-8.32193
Meth=Up;Exp=Down	-0.811051	1.75449		Meth=Down;Exp=Up	0.403707	-7.4545
Meth=Up;Exp=Down	-0.578134	1.49292		Meth=Down;Exp=Up	5.96499	-1.25392
Meth=Up;Exp=Down	-0.771318	1.70683		Meth=Down;Exp=Up	1.11791	-6.45779
Meth=Up;Exp=Down	-0.951749	1.93422		Meth=Down;Exp=Up	1.06804	-7.05853
Meth=Up;Exp=Down	-0.0584752	1.04136		Meth=Down;Exp=Up	2.01452	-7.11582
Meth=Up;Exp=Down	-0.436313	1.35314		Meth=Down;Exp=Up	1.12795	-7.08852
Meth=Up;Exp=Down	-1.2993	2.46109		Meth=Down;Exp=Up	1.12795	-7.55536
Meth=Up;Exp=Down	-0.0958336	1.06868		Meth=Down;Exp=Up	0.443036	-6.85425
Meth=Up;Exp=Down	-1.57434	2.97799		Meth=Down;Exp=Up	4.70729	-6.77347
Meth=Up;Exp=Down	-0.908306	1.87684		Meth=Down;Exp=Up	0.827911	-8.39789
Meth=Up;Exp=Down	-2.62759	6.17991		Meth=Down;Exp=Up	1.16331	-8.42164
Meth=Up;Exp=Down	-1.01685	2.0235		Meth=Down;Exp=Up	0.403707	-7.2075
Meth=Up;Exp=Down	-1.68125	3.20705		Meth=Down;Exp=Up	2.80842	-8.33896
Meth=Up;Exp=Down	-0.275701	1.21058		Meth=Down;Exp=Up	1.24157	-3.74971
Meth=Up;Exp=Down	-2.47152	5.54628		Meth=Down;Exp=Up	0.786064	-2.34264
Meth=Up;Exp=Down	-2.79448	6.93782		Meth=Down;Exp=Up	2.67081	-7.66818
Meth=Up;Exp=Down	-0.282348	1.21617		Meth=Down;Exp=Up	1.12795	-7.61029
Meth=Up;Exp=Down	-1.41542	2.66737		Meth=Down;Exp=Up	3.63475	-7.76752
Meth=Up;Exp=Down	-1.331	2.51577		Meth=Down;Exp=Up	8.92741	-7.22882
Meth=Up;Exp=Down	-1.22711	2.34098		Meth=Down;Exp=Up	4.7718	-1.64813
Meth=Up;Exp=Down	-1.81171	3.51058		Meth=Down;Exp=Up	3.0887	-3.64474
Meth=Up;Exp=Down	-1.36684	2.57906		Meth=Down;Exp=Up	1.96231	-1.81273
Meth=Up;Exp=Down	-1.58639	3.00298		Meth=Down;Exp=Up	1.9356	-4.28152
Meth=Up;Exp=Down	-0.765245	1.69966		Meth=Down;Exp=Up	1.11791	-7.22014
Meth=Up;Exp=Down	-0.55855	1.47279		Meth=Down;Exp=Up	1.12795	-7.00675
Meth=Up;Exp=Down	-1.94171	3.8416		Meth=Down;Exp=Up	3.84646	-1.37594
Meth=Up;Exp=Down	-2.02605	4.07288		Meth=Down;Exp=Up	0.136667	-1.3546
Meth=Up;Exp=Down	-1.89863	3.7286		Meth=Down;Exp=Up	4.03138	-2.98866
Meth=Up;Exp=Down	-0.912055	1.88172		Meth=Down;Exp=Up	3.50667	-2.35223
Meth=Up;Exp=Down	-2.97301	7.85175		Meth=Down;Exp=Up	2.07012	-7.60585
Meth=Up;Exp=Down	-2.99827	7.99039		Meth=Down;Exp=Up	0.620127	-7.24127
Meth=Up;Exp=Down	-0.274193	1.20932		Meth=Down;Exp=Up	1.81866	-8.31061
Meth=Up;Exp=Down	-1.80223	3.48759		Meth=Down;Exp=Up	1.43466	-7.47978
Meth=Up;Exp=Down	-0.207063	1.15434		Meth=Down;Exp=Up	1.25426	-2.47934
Meth=Up;Exp=Down	-1.26768	2.40774		Meth=Down;Exp=Up	3.54758	-3.27766
Meth=Up;Exp=Down	-0.849809	1.80226		Meth=Down;Exp=Up	0.136667	-7.11998
Meth=Up;Exp=Down	-0.593032	1.50841		Meth=Down;Exp=Up	0.144464	-2.04412
Meth=Up;Exp=Down	-1.17302	2.25484		Meth=Down;Exp=Up	3.71751	-1.98706
Meth=Up;Exp=Down	-1.28068	2.42954		Meth=Down;Exp=Up	0.801659	-7.10119
Meth=Up;Exp=Down	-2.82806	7.10119		Meth=Down;Exp=Up	2.43935	-7.49985
Meth=Up;Exp=Down	-2.80219	6.97499		Meth=Down;Exp=Up	1.18656	-1.58416
Meth=Up;Exp=Down	-0.332161	1.2589		Meth=Down;Exp=Up	1.11791	-3.99371
Meth=Up;Exp=Down	-0.819216	1.76445		Meth=Down;Exp=Up	0.949785	-3.93587
Meth=Up;Exp=Down	-2.69756	6.48704		Meth=Down;Exp=Up	0.501569	-4.82795
Meth=Up;Exp=Down	-0.276844	1.21154		Meth=Down;Exp=Up	0.64129	-7.01681
Meth=Up;Exp=Down	-2.6349	6.21131		Meth=Down;Exp=Up	2.10276	-2.27134
Meth=Up;Exp=Down	-1.20758	2.30951		Meth=Down;Exp=Up	4.95169	-7.1127
Meth=Up;Exp=Down	-2.86592	7.29002		Meth=Down;Exp=Up	1.87551	-3.17273
Meth=Up;Exp=Down	-0.871761	1.8299		Meth_Exp=Down	-2.20606	-1.59099
Meth=Up;Exp=Down	-3.0611	8.34607		Meth_Exp=Down	-1.22071	-8.67631
Meth=Up;Exp=Down	-1.21457	2.32072		Meth_Exp=Down	-0.255552	-7.70183
Meth=Up;Exp=Down	-2.13784	4.40101		Meth_Exp=Down	-0.629137	-2.33365
Meth=Up;Exp=Down	-0.507153	1.42124		Meth_Exp=Down	-2.48834	-1.82302
Meth=Up;Exp=Down	-0.533102	1.44704		Meth_Exp=Down	-3.14983	-1.92653
Meth=Up;Exp=Down	-0.652248	1.57161		Meth_Exp=Down	-1.64038	-7.62936
Meth=Up;Exp=Down	-0.996139	1.99466		Meth_Exp=Down	-0.522603	-8.74685
Meth=Up;Exp=Down	-2.21085	4.62948		Meth_Exp=Down	-2.33586	-7.22014
Meth=Up;Exp=Down	-0.282764	1.21652		Meth_Exp=Down	-3.20768	-4.39947
Meth=Down;Exp=Up	0.139914	-8.59171		Meth_Exp=Down	-0.569586	-6.848
Meth=Down;Exp=Up	2.79185	-7.20653		Meth_Exp=Down	-0.0278221	-5.42408
Meth=Down;Exp=Up	5.2189	-7.18686		Meth_Exp=Down	-2.48157	-7.07039
Meth=Down;Exp=Up	4.01444	-1.18414		Meth_Exp=Down	-0.0372865	-7.37069
Meth=Down;Exp=Up	8.90295	-6.70183		Meth_Exp=Down	-2.4889	-2.75961
Meth=Down;Exp=Up	1.44567	-2.20396		Meth_Exp=Down	-0.19416	-8.10171
Meth=Down;Exp=Up	2.15376	-2.81794		Meth_Exp=Down	-1.98461	-7.87529
Meth=Down;Exp=Up	0.223066	-1.12349		Meth_Exp=Down	-1.09979	-7.48623
Meth=Down;Exp=Up	1.23917	-2.15049		Meth_Exp=Down	-0.763026	-7.18884
Meth=Down;Exp=Up	0.0998204	-2.02193		Meth_Exp=Down	-0.251379	-1.08895
Meth=Down;Exp=Up	1.40746	-3.09571		Meth_Exp=Down	-1.14264	-4.00381
Meth=Down;Exp=Up	1.75975	-6.7046		Meth_Exp=Down	-0.0199769	-7.50779
Meth=Down;Exp=Up	4.36325	-7.90087		Meth_Exp=Down	-0.478833	-2.60706
Meth=Down;Exp=Up	3.33954	-1.88043		Meth_Exp=Down	-0.629314	-2.25021
Meth=Down;Exp=Up	0.37009	-8.07468		Meth_Exp=Down	-0.443347	-6.77347
Meth=Down;Exp=Up	0.287088	-3.00723		Meth_Exp=Down	-1.90506	-8.39532
Meth=Down;Exp=Up	0.564987	-1.34726		Meth_Exp=Down	-2.41922	-3.46068
Meth=Down;Exp=Up	0.891358	-3.18662		Meth_Exp=Down	-0.335036	-7.69488
Meth=Down;Exp=Up	3.86085	-3.53327		Meth_Exp=Down	-0.575882	-2.22623
Meth=Down;Exp=Up	0.960031	-3.06367		Meth_Exp=Down	-0.00803802	-1.24522
Meth=Down;Exp=Up	1.51093	-1.54904		Meth_Exp=Down	-0.0170218	-3.09528
Meth=Down;Exp=Up	0.385335	-1.01966		Meth_Exp=Down	-6.63766	-8.06178
Meth=Down;Exp=Up	1.69858	-2.36224		Meth_Exp=Down	-1.12373	-7.31922
Meth=Down;Exp=Up	2.51648	-2.0451		Meth_Exp=Down	-1.16772	-4.09398
Meth=Down;Exp=Up	0.133528	-7.75087		Meth_Exp=Down	-2.58145	-1.44947
Meth=Down;Exp=Up	0.863751	-8.37199		Meth_Exp=Down	-1.32296	-7.25077
Meth=Down;Exp=Up	0.277424	-2.65867		Meth_Exp=Down	-1.35425	-7.73471
Meth=Down;Exp=Up	4.22622	-7.85112		Meth_Exp=Down	-2.94445	-1.76434
Meth=Down;Exp=Up	2.49967	-1.05432		Meth_Exp=Down	-0.560348	-1.07596
Meth=Down;Exp=Up	0.195395	-8.43129		Meth_Exp=Down	-0.635004	-7.69766
Meth=Down;Exp=Up	4.48762	-6.70874		Meth_Exp=Down	-0.0372865	-7.16491
Meth=Down;Exp=Up	3.53353	-2.34404		Meth_Exp=Down	-1.6738	-7.17991
Meth=Down;Exp=Up	4.10422	-8.4822		Meth_Exp=Down	-1.51339	-7.31107
Meth=Down;Exp=Up	4.81543	-7.54689		Meth_Exp=Down	-0.998874	-1.7262
Meth=Down;Exp=Up	8.39107	-3.2104		Meth_Exp=Down	-0.871833	-8.67313
Meth=Down;Exp=Up	5.25242	-4.29641		Meth_Exp=Down	-0.71872	-6.94251
Meth=Down;Exp=Up	4.93707	-7.40259		Meth_Exp=Down	-0.0372865	-7.53605
Meth=Down;Exp=Up	0.459445	-2.72918		Meth_Exp=Down	-2.14279	-1.5133
Meth=Down;Exp=Up	3.17445	-6.66391		Meth_Exp=Down	-0.0372865	-4.94669
Meth=Down;Exp=Up	2.04745	-7.34607		Meth_Exp=Down	-1.2641	-7.74752
Meth=Down;Exp=Up	1.04425	-1.77709		Meth_Exp=Down	-1.71803	-2.93453
Meth=Down;Exp=Up	0.935323	-1.60343		Meth_Exp=Down	-1.31122	-7.06717
Meth=Down;Exp=Up	2.41659	-2.16946		Meth_Exp=Down	-0.702382	-7.45368
Meth=Down;Exp=Up	0.252086	-1.4971		Meth_Exp=Down	-1.31071	-8.29324
Meth=Down;Exp=Up	14.0587	-6.63372		Meth_Exp=Down	-1.93042	-7.5947
Meth=Down;Exp=Up	2.44197	-6.54689		Meth_Exp=Down	-2.43906	-7.24127
Meth=Down;Exp=Up	1.03648	-8.73944		Meth_Exp=Down	-2.95625	-1.77523
Meth=Down;Exp=Up	0.998829	-5.04234		Meth_Exp=Down	-0.962128	-3.10692
Meth=Down;Exp=Up	1.90478	-3.98586		Meth_Exp=Down	-0.141436	-2.18737
Meth=Down;Exp=Up	2.38134	-7.26959		Meth_Exp=Down	-2.35612	-8.00225
Meth=Down;Exp=Up	1.68558	-8.072		Meth_Exp=Down	-8.77312	-8.30287
Meth=Down;Exp=Up	3.38342	-1.96924		Meth_Exp=Down	-1.66741	-6.78005
Meth=Down;Exp=Up	0.714228	-6.62644		Meth_Exp=Down	-0.998874	-5.26272
Meth=Down;Exp=Up	1.63385	-8.13904		Meth_Exp=Down	-1.44069	-8.07146
Meth=Down;Exp=Up	8.39322	-1.20229		Meth_Exp=Down	-2.08155	-8.01848
Meth=Down;Exp=Up	0.231498	-6.67101		Meth_Exp=Down	-1.05465	-7.15076
Meth=Down;Exp=Up	0.178074	-3.97968		Meth_Exp=Down	-0.635875	-7.55536
Meth=Down;Exp=Up	0.383516	-7.45943		Meth_Exp=Down	-1.64127	-6.91049
Meth=Down;Exp=Up	1.90366	-1.18183		Meth_Exp=Down	-2.08379	-8.57251
Meth=Down;Exp=Up	6.74441	-7.45615		Meth_Exp=Down	-4.93762	-2.19269
Meth=Down;Exp=Up	2.86613	-2.32381		Meth_Exp=Down	-0.149403	-7.11061
Meth=Down;Exp=Up	3.14174	-9.70667		Meth_Exp=Down	-2.1313	-3.48571
Meth=Down;Exp=Up	2.22332	-8.10957		Meth_Exp=Down	-0.0106908	-7.77676
Meth=Down;Exp=Up	2.85712	-8.02569		Meth_Exp=Down	-0.914936	-7.52513
Meth=Down;Exp=Up	2.9727	-6.54689		Meth_Exp=Down	-0.532733	-7.4814
Meth=Down;Exp=Up	1.31945	-2.96865		Meth_Exp=Down	-0.265557	-3.12048
Meth=Down;Exp=Up	0.912135	-9.55228		Meth_Exp=Down	-0.304038	-7.04658
Meth=Down;Exp=Up	1.13011	-2.40077		Meth_Exp=Down	-0.0275468	-7.42626
Meth=Down;Exp=Up	1.479	-5.22301		Meth_Exp=Down	-0.108642	-7.16491
Meth=Down;Exp=Up	1.57857	-1.20021		Meth_Exp=Down	-4.26018	-1.9509
Meth=Down;Exp=Up	1.65706	-3.58277		Meth_Exp=Down	-3.46816	-7.15279
Meth=Down;Exp=Up	1.07573	-2.46574		Meth_Exp=Down	-0.486378	-1.25614
Meth=Down;Exp=Up	19.7552	-2.66199		Meth_Exp=Down	-0.200356	-7.49985
Meth=Down;Exp=Up	0.752078	-2.35192		Meth_Exp=Down	-0.0614005	-2.68375
Meth=Down;Exp=Up	5.79734	-5.02406		Meth_Exp=Down	-0.998874	-1.08341
Meth=Down;Exp=Up	5.60386	-7.79181		Meth_Exp=Down	-0.147226	-2.80098
Meth=Down;Exp=Up	7.34017	-1.04931		Meth_Exp=Down	-2.97256	-7.31288
Meth=Down;Exp=Up	0.874713	-3.34913		Meth_Exp=Down	-0.517123	-1.13927
Meth=Down;Exp=Up	2.31232	-8.00675		Meth_Exp=Down	-0.326514	-7.38198
Meth=Down;Exp=Up	0.22332	-7.87529		Meth_Exp=Down	-0.245266	-6.91409
Meth=Down;Exp=Up	0.0812546	-7.2317		Meth_Exp=Down	-1.45548	-7.40514
Meth=Down;Exp=Up	4.94294	-2.46423		Meth_Exp=Down	-0.569861	-1.40911
Meth=Down;Exp=Up	3.89522	-1.93333		Meth_Exp=Down	-1.30031	-7.04111
Meth=Down;Exp=Up	13.6169	-7.33896		Meth_Exp=Down	-0.998874	-8.39874
Meth=Down;Exp=Up	1.15485	-4.27371		Meth_Exp=Down	-0.929388	-7.88264
Meth=Down;Exp=Up	10.476	-1.18581		Meth_Exp=Down	-0.0934731	-8.26256
Meth=Down;Exp=Up	2.69158	-2.91444		Meth_Exp=Down	-1.70783	-7.27519
Meth=Down;Exp=Up	1.2368	-1.2876		Meth_Exp=Down	-2.30424	-2.92224
Meth=Down;Exp=Up	3.23226	-4.02217		Meth_Exp=Down	-0.455188	-7.01123
Meth=Down;Exp=Up	2.31706	-7.32373		Meth_Exp=Down	-2.69733	-4.51047
Meth=Down;Exp=Up	0.598087	-7.33181		Meth_Exp=Down	-0.858592	-1.00582
Meth=Down;Exp=Up	6.67157	-7.61912		Meth_Exp=Down	-2.66235	-9.6359
Meth=Down;Exp=Up	10.1624	-2.04136		Meth_Exp=Down	-0.579677	-1.02665
Meth=Down;Exp=Up	1.68122	-2.66415		Meth_Exp=Down	-0.632302	-1.39411
Meth=Down;Exp=Up	2.2298	-8.22062		Meth_Exp=Down	-5.9215	-3.46857
Meth=Down;Exp=Up	1.43169	-7.32283		Meth_Exp=Down	-0.272361	-1.67056
Meth=Down;Exp=Up	2.62995	-6.848		Meth_Exp=Down	-7.58189	-7.57743
Meth=Down;Exp=Up	7.71032	-1.13509		Meth_Exp=Down	-6.48282	-3.0458
Meth=Down;Exp=Up	0.29446	-7.09381		Meth_Exp=Down	-0.609239	-4.30674
Meth=Down;Exp=Up	5.91664	-8.1472		Meth_Exp=Down	-0.0934731	-5.65671
Meth=Down;Exp=Up	0.617202	-2.24821		Meth_Exp=Down	-0.788994	-3.20762
Meth=Down;Exp=Up	0.362734	-7.22786		Meth_Exp=Down	-0.699633	-2.20523
Meth=Down;Exp=Up	0.694083	-7.52356		Meth_Exp=Down	-1.73324	-1.8106
Meth=Down;Exp=Up	0.193661	-7.45779		Meth_Exp=Down	-1.13231	-7.60585
Meth=Down;Exp=Up	1.72085	-1.28989		Meth_Exp=Down	-0.387228	-6.63372
Meth=Down;Exp=Up	1.90739	-7.01123		Meth_Exp=Down	-1.46881	-8.57856
Meth=Down;Exp=Up	1.20995	-1.25184		Meth_Exp=Down	-0.928476	-6.62644
Meth=Down;Exp=Up	1.54103	-8.37981		Meth_Exp=Down	-5.96919	-2.07358
Meth=Down;Exp=Up	13.5953	-3.86873		Meth_Exp=Down	-0.846931	-1.4383
Meth=Down;Exp=Up	0.144696	-7.0433		Meth_Exp=Down	-0.998874	-6.91409
Meth=Down;Exp=Up	2.65356	-1.50535		Meth_Exp=Down	-2.43831	-6.70874
Meth=Down;Exp=Up	10.0959	-1.40207		Meth_Exp=Down	-1.6125	-7.20261
Meth=Down;Exp=Up	0.749539	-7.57289		Meth_Exp=Down	-0.707144	-7.2724
Meth=Down;Exp=Up	2.39458	-2.9733		Meth_Exp=Down	-7.91819	-1.38292
Meth=Down;Exp=Up	0.133199	-5.5883		Meth_Exp=Down	-2.02615	-6.77347
Meth=Down;Exp=Up	3.54089	-1.70476		Meth_Exp=Down	-2.66235	-2.16454
Meth=Down;Exp=Up	0.968285	-7.67243		Meth_Exp=Down	-0.344413	-9.00534
Meth=Down;Exp=Up	0.695598	-7.73132		Meth_Exp=Down	-2.36252	-7.41954
Meth=Down;Exp=Up	0.167798	-3.3773		Meth_Exp=Down	-1.58938	-6.45779
Meth=Down;Exp=Up	5.59182	-7.91049		Meth_Exp=Down	-7.6604	-2.3361
Meth=Down;Exp=Up	3.63262	-6.88753		Meth_Exp=Down	-0.914936	-6.54226
Meth=Down;Exp=Up	5.8269	-8.43171		Meth_Exp=Down	-5.19416	-7.73403
Meth=Down;Exp=Up	7.77918	-3.22778		Meth_Exp=Down	-3.65711	-6.85425
Meth=Down;Exp=Up	5.99473	-6.70874		Meth_Exp=Down	-1.66533	-3.42005
Meth=Down;Exp=Up	1.78728	-8.11061		Meth_Exp=Down	-0.217413	-3.06678
Meth=Down;Exp=Up	3.47142	-2.03367		Meth_Exp=Down	-0.998874	-6.81121
Meth=Down;Exp=Up	3.07515	-2.05071		Meth_Exp=Down	-2.36072	-1.95454
Meth=Down;Exp=Up	2.60954	-6.74416		Meth_Exp=Down	-3.33015	-2.82812
Meth=Down;Exp=Up	3.66999	-2.88827		Meth_Exp=Down	-0.72035	-7.24982
Meth=Down;Exp=Up	6.21522	-3.01314		Meth_Exp=Down	-2.36063	-2.60716
Meth=Down;Exp=Up	0.0310759	-7.31107		Meth_Exp=Down	-2.41491	-7.04111
Meth=Down;Exp=Up	0.677342	-6.78005		Meth_Exp=Down	-1.30621	-8.20065
Meth=Down;Exp=Up	2.41042	-7.49586		Meth_Exp=Down	-7.35777	-3.01386
Meth=Down;Exp=Up	3.44909	-2.4836		Meth_Exp=Down	-3.21534	-7.58946
Meth=Down;Exp=Up	1.46305	-7.87529		Meth_Exp=Down	-0.640928	-8.36938
Meth=Down;Exp=Up	11.2513	-2.40353		Meth_Exp=Down	-3.5559	-1.54256
Meth=Down;Exp=Up	0.449326	-4.34489		Meth_Exp=Down	-0.545343	-7.12825
Meth=Down;Exp=Up	0.034183	-7.39232		Meth_Exp=Down	-0.629137	-6.70183
Meth=Down;Exp=Up	7.03885	-1.1881		Meth_Exp=Down	-0.132602	-6.54689
Meth=Down;Exp=Up	0.110997	-6.67101		Meth_Exp=Down	-2.10803	-7.34341
Meth=Down;Exp=Up	1.91955	-1.09851		Meth_Exp=Down	-1.76216	-1.31492
Meth=Down;Exp=Up	2.11977	-4.72169		Meth_Exp=Down	-0.974744	-2.87478
Meth=Down;Exp=Up	0.520496	-2.18611		Meth_Exp=Down	-0.329292	-1.61256
Meth=Down;Exp=Up	2.49691	-2.15214		Meth_Exp=Down	-0.422715	-7.2182
Meth=Down;Exp=Up	2.79529	-7.93605		Meth_Exp=Down	-0.998874	-7.29829
Meth=Down;Exp=Up	2.76357	-1.76214		Meth_Exp=Down	-3.65064	-7.47411
Meth=Down;Exp=Up	1.14749	-6.85425		Meth_Exp=Down	-0.606122	-2.41089
Meth=Down;Exp=Up	4.75313	-1.48946		Meth_Exp=Down	-2.88748	-7.40684
Meth=Down;Exp=Up	0.483428	-2.66782		Meth_Exp=Down	-0.92081	-1.69011
Meth=Down;Exp=Up	3.33157	-1.53246		Meth_Exp=Down	-1.72572	-6.98185
Meth=Down;Exp=Up	3.47198	-9.04439		Meth_Exp=Down	-1.58364	-1.49744
Meth=Down;Exp=Up	0.521571	-5.16459		Meth_Exp=Down	-0.308069	-1.01889
Meth=Down;Exp=Up	1.56607	-1.65931		Meth_Exp=Down	-0.914936	-7.31288
Meth=Down;Exp=Up	7.0862	-7.0268		Meth_Exp=Down	-0.914936	-4.46949
Meth=Down;Exp=Up	2.18428	-1.98272		Meth_Exp=Down	-2.19496	-2.52944
Meth=Down;Exp=Up	4.67704	-2.91578		Meth_Exp=Down	-0.998874	-1.7711
Meth=Down;Exp=Up	6.61054	-6.54689		Meth_Exp=Down	-2.37727	-8.09803
Meth=Down;Exp=Up	2.444	-1.88354		Meth_Exp=Down	-8.75321	-8.4292
Meth=Down;Exp=Up	2.69807	-7.86481		Meth_Exp=Down	-11.2837	-1.59113
Meth=Down;Exp=Up	1.31253	-7.08002		Meth_Exp=Down	-0.998874	-1.00609
Meth=Down;Exp=Up	3.92703	-7.56758		Meth_Exp=Down	-0.0372865	-7.22014
Meth=Down;Exp=Up	1.01325	-7.25267		Meth_Exp=Down	-0.998874	-3.37682
Meth=Down;Exp=Up	1.85402	-6.63372		Meth_Exp=Down	-2.2474	-5.09844
Meth=Down;Exp=Up	6.67789	-7.55919		Meth_Exp=Down	-0.914936	-2.0888
Meth=Down;Exp=Up	1.64963	-7.27984		Meth_Exp=Down	-1.64127	-2.01635
Meth=Down;Exp=Up	2.69975	-7.63081		Meth_Exp=Down	-0.906959	-8.78333
Meth=Down;Exp=Up	1.94211	-2.78671		Meth_Exp=Down	-0.76182	-1.10492
Meth=Down;Exp=Up	4.54453	-1.76494		Meth_Exp=Down	-7.64694	-1.99525
Meth=Down;Exp=Up	9.16235	-8.38888		Meth_Exp=Down	-1.88679	-7.81121
Meth=Down;Exp=Up	7.4514	-1.74666		Meth_Exp=Down	-2.2717	-6.78005
Meth=Down;Exp=Up	2.80404	-1.16155		Meth_Exp=Down	-1.08153	-1.83083
Meth=Down;Exp=Up	1.44794	-7.62571		Meth_Exp=Down	-11.2837	-3.26475
Meth=Down;Exp=Up	1.02807	-7.16289		Meth_Exp=Down	-3.42836	-2.35526
Meth=Down;Exp=Up	0.866213	-7.93487		Meth_Exp=Down	-1.08383	-1.40844
Meth=Down;Exp=Up	4.75739	-4.58652		Meth_Exp=Down	-15.4242	-8.30515
Meth=Down;Exp=Up	2.38879	-3.69408		Meth_Exp=Down	-0.575882	-7.10329
Meth=Down;Exp=Up	2.47504	-1.57707		Meth_Exp=Down	-0.998874	-9.0031
Meth=Down;Exp=Up	6.00969	-5.3087		Meth_Exp=Down	-7.97158	-1.16859
Meth=Down;Exp=Up	5.26881	-1.90321		Meth_Exp=Down	-1.16823	-6.78267
Meth=Down;Exp=Up	15.661	-6.63372		Meth_Exp=Down	-1.39458	-7.22014
Meth=Down;Exp=Up	1.89412	-2.82398		Meth_Exp=Down	-1.25721	-7.83794
Meth=Down;Exp=Up	0.254002	-1.40234		Meth_Exp=Down	-0.707702	-4.20275
Meth=Down;Exp=Up	2.9437	-2.04185		Meth_Exp=Down	-2.11261	-7.55382
Meth=Down;Exp=Up	0.916885	-2.57997		Meth_Exp=Down	-0.715532	-7.42459
Meth=Down;Exp=Up	0.659883	-3.93986		Meth_Exp=Down	-0.47435	-7.51017
Meth=Down;Exp=Up	3.02303	-2.0678		Meth_Exp=Down	-1.58637	-1.03446
Meth=Down;Exp=Up	0.110561	-7.09592		Meth_Exp=Down	-0.914936	-7.38024
Meth=Down;Exp=Up	4.95622	-7.45779		Meth_Exp=Down	-0.105402	-1.7223
Meth=Down;Exp=Up	0.304985	-5.04133		Meth_Exp=Down	-2.01959	-1.764
Meth=Down;Exp=Up	3.6625	-8.27845		Meth_Exp=Down	-10.4524	-2.2514
Meth=Down;Exp=Up	6.5705	-3.06655		Meth_Exp=Down	-1.75205	-7.03562
Meth=Down;Exp=Up	0.677926	-8.2427		Meth_Exp=Down	-0.522603	-8.60363
Meth=Down;Exp=Up	8.22839	-5.11961		Meth_Exp=Down	-1.66533	-1.1119
Meth=Down;Exp=Up	1.0569	-9.39403		Meth_Exp=Down	-1.8067	-2.95982
Meth=Down;Exp=Up	5.30555	-3.53625		Meth_Exp=Down	-2.68253	-7.21043
Meth=Down;Exp=Up	0.924553	-3.08986		Meth_Exp=Down	-0.680574	-7.95245
Meth=Down;Exp=Up	0.572964	-2.59029		Meth_Exp=Down	-0.586129	-4.86428
Meth=Down;Exp=Up	4.33786	-7.91049		Meth_Exp=Down	-2.27748	-3.46176
Meth=Down;Exp=Up	1.33578	-2.26757		Meth_Exp=Down	-8.73563	-9.1416
Meth=Down;Exp=Up	7.18225	-9.78839		Meth_Exp=Down	-1.40625	-8.15987
Meth=Down;Exp=Up	1.08875	-8.56377		Meth_Exp=Down	-0.0372865	-7.88081
Meth=Down;Exp=Up	0.253287	-3.06593		Meth_Exp=Down	-8.7422	-7.45943
Meth=Down;Exp=Up	4.15066	-1.25807		Meth_Exp=Down	-3.88596	-7.98242
Meth=Down;Exp=Up	1.21889	-1.81398		Meth_Exp=Down	-0.998874	-2.61927
Meth=Down;Exp=Up	1.64073	-8.09803		Meth_Exp=Down	-1.92587	-7.75288
Meth=Down;Exp=Up	1.34422	-6.85425		Meth_Exp=Down	-0.998874	-3.13819
Meth=Down;Exp=Up	1.34359	-2.71425		Meth_Exp=Down	-1.06098	-8.83226
Meth=Down;Exp=Up	1.02502	-1.19177		Meth_Exp=Down	-2.0847	-6.74819
Meth=Down;Exp=Up	1.9065	-3.30812		Meth_Exp=Down	-1.24261	-7.37764
Meth=Down;Exp=Up	6.7745	-2.63026		Meth_Exp=Down	-5.2004	-8.18438
Meth=Down;Exp=Up	1.01322	-2.98411		Meth_Exp=Down	-2.34261	-8.92333
Meth=Down;Exp=Up	5.62595	-7.71149		Meth_Exp=Down	-1.99132	-7.34163
Meth=Down;Exp=Up	5.71445	-1.23837		Meth_Exp=Down	-3.25488	-9.25739
Meth=Down;Exp=Up	7.13559	-2.1842		Meth_Exp=Down	-0.889011	-5.19878
Meth=Down;Exp=Up	0.423951	-7.98755		Meth_Exp=Down	-2.99694	-7.83415
Meth=Down;Exp=Up	2.38823	-8.08375		Meth_Exp=Down	-0.575882	-7.22689
Meth=Down;Exp=Up	0.0849945	-1.35202		Meth_Exp=Down	-2.54722	-3.7318
Meth=Down;Exp=Up	0.629886	-7.03012		Meth_Exp=Down	-2.82461	-7.03562
Meth=Down;Exp=Up	2.61913	-2.74942		Meth_Exp=Down	-9.01204	-7.60288
Meth=Down;Exp=Up	4.24379	-1.3426		Meth_Exp=Down	-1.84681	-3.22444
Meth=Down;Exp=Up	0.485579	-5.03524		Meth_Exp=Down	-0.0934731	-2.43811
Meth=Down;Exp=Up	1.79756	-6.50462		Meth_Exp=Down	-0.388892	-8.0542
Meth=Down;Exp=Up	4.26249	-7.57894		Meth_Exp=Down	-8.73563	-7.17093
Meth=Down;Exp=Up	0.341449	-7.06286		Meth_Exp=Down	-0.998874	-3.57314
Meth=Down;Exp=Up	2.32007	-1.96177		Meth_Exp=Down	-1.81043	-7.65392
Meth=Down;Exp=Up	3.67589	-3.11808		Meth_Exp=Down	-0.998874	-7.732
Meth=Down;Exp=Up	3.52662	-2.31045		Meth_Exp=Down	-0.0297532	-6.63372
Meth=Down;Exp=Up	2.82609	-8.51017		Meth_Exp=Down	-0.914936	-7.15279
Meth=Down;Exp=Up	5.18749	-5.32803		Meth_Exp=Down	-11.2837	-3.2199
Meth=Down;Exp=Up	1.30301	-7.87529		Meth_Exp=Down	-0.0372865	-7.25456
Meth=Down;Exp=Up	1.85758	-7.3505		Meth_Exp=Down	-0.0372865	-6.77742
Meth=Down;Exp=Up	0.288249	-7.19476		Meth_Exp=Down	-0.632013	-7.0433
Meth=Down;Exp=Up	6.9363	-3.79937		Meth_Exp=Down	-2.13746	-7.56377
Meth=Down;Exp=Up	1.35599	-1.29554		Meth_Exp=Down	-1.57892	-7.21529
Meth=Down;Exp=Up	4.60996	-7.72656		Meth_Exp=Down	-1.47573	-1.87226
Meth=Down;Exp=Up	1.49792	-1.83087		Meth_Exp=Down	-0.914936	-6.9507
Meth=Down;Exp=Up	2.72393	-1.00025		Meth_Exp=Down	-10.9769	-7.62717
Meth=Down;Exp=Up	11.2017	-8.63771		Meth_Exp=Down	-7.68565	-6.54226
Meth=Down;Exp=Up	1.23015	-5.02004		Meth_Exp=Down	-1.81953	-2.15051
Meth=Down;Exp=Up	2.55834	-5.30872		Meth_Exp=Down	-1.09979	-7.96751
Meth=Down;Exp=Up	0.242462	-1.39066		Meth_Exp=Down	-1.80948	-6.78005
Meth=Down;Exp=Up	1.06428	-1.89567		Meth_Exp=Down	-1.27207	-8.32193
Meth=Down;Exp=Up	8.27116	-1.13561		Meth_Exp=Down	-3.46859	-8.01903
Meth=Down;Exp=Up	2.94157	-1.36154		Meth_Exp=Down	-0.108239	-7.47249
Meth=Down;Exp=Up	2.08423	-3.65889		Meth_Exp=Down	-0.32725	-7.11582
Meth=Down;Exp=Up	2.93313	-2.80963		Meth_Exp=Down	-2.4639	-7.08852
Meth=Down;Exp=Up	0.869005	-7.70183		Meth_Exp=Down	-2.93239	-2.8871
Meth=Down;Exp=Up	0.0549481	-7.53138		Meth_Exp=Down	-2.88309	-7.41278
Meth=Down;Exp=Up	4.12758	-8.05257		Meth_Exp=Down	-7.04614	-7.21626
Meth=Down;Exp=Up	1.94881	-8.32598		Meth_Exp=Down	-2.07962	-2.3635
Meth=Down;Exp=Up	4.22527	-1.47098		Meth_Exp=Down	-0.0278221	-6.85425
Meth=Down;Exp=Up	1.83959	-2.61673		Meth_Exp=Down	-1.74674	-6.77347
Meth=Down;Exp=Up	0.362678	-1.93952		Meth_Exp=Down	-2.34296	-8.39789
Meth=Down;Exp=Up	9.52768	-2.07681		Meth_Exp=Down	-6.13396	-8.42164
Meth=Down;Exp=Up	0.556129	-3.19242		Meth_Exp=Down	-0.33372	-7.2075
Meth=Down;Exp=Up	2.44332	-1.07652		Meth_Exp=Down	-0.340874	-3.4285
Meth=Down;Exp=Up	2.16721	-2.785		Meth_Exp=Down	-11.8708	-2.12618
Meth=Down;Exp=Up	4.19262	-3.09728		Meth_Exp=Down	-4.19831	-3.74971
Meth=Down;Exp=Up	4.20986	-3.73834		Meth_Exp=Down	-3.64049	-2.34264
Meth=Down;Exp=Up	1.43231	-7.3345		Meth_Exp=Down	-3.70746	-7.66818
Meth=Down;Exp=Up	0.206335	-1.32833		Meth_Exp=Down	-1.66533	-7.61029
Meth=Down;Exp=Up	1.06809	-7.53605		Meth_Exp=Down	-3.01485	-7.22882
Meth=Down;Exp=Up	0.165369	-2.28694		Meth_Exp=Down	-0.105563	-1.81273
Meth=Down;Exp=Up	8.88009	-7.69627		Meth_Exp=Down	-0.0934731	-6.66391
Meth=Down;Exp=Up	0.974898	-7.77939		Meth_Exp=Down	-2.01942	-7.42962
Meth=Down;Exp=Up	6.32315	-7.10538		Meth_Exp=Down	-0.460313	-7.00675
Meth=Down;Exp=Up	0.0294281	-7.66391		Meth_Exp=Down	-0.811196	-1.37594
Meth=Down;Exp=Up	4.32786	-1.22963		Meth_Exp=Down	-0.796169	-7.44956
Meth=Down;Exp=Up	2.61488	-7.97842		Meth_Exp=Down	-0.310546	-6.2789
Meth=Down;Exp=Up	0.345165	-7.39318		Meth_Exp=Down	-0.924511	-2.54194
Meth=Down;Exp=Up	2.71351	-1.65888		Meth_Exp=Down	-0.92081	-7.60585
Meth=Down;Exp=Up	2.30955	-7.3156		Meth_Exp=Down	-2.02341	-7.24127
Meth=Down;Exp=Up	1.66559	-7.17692		Meth_Exp=Down	-0.709846	-8.31061
Meth=Down;Exp=Up	4.25877	-2.26856		Meth_Exp=Down	-1.88289	-6.848
Meth=Down;Exp=Up	16.044	-2.71052		Meth_Exp=Down	-1.25281	-3.27766
Meth=Down;Exp=Up	0.945779	-10.9229		Meth_Exp=Down	-0.644084	-7.0433
Meth=Down;Exp=Up	1.80147	-3.39428		Meth_Exp=Down	-0.757698	-3.15421
Meth=Down;Exp=Up	1.13329	-7.98812		Meth_Exp=Down	-3.27279	-6.91409
Meth=Down;Exp=Up	2.77211	-2.4788		Meth_Exp=Down	-19.0966	-3.76568
Meth=Down;Exp=Up	3.27712	-1.85306		Meth_Exp=Down	-2.56086	-7.3672
Meth=Down;Exp=Up	1.43545	-7.54921		Meth_Exp=Down	-1.12928	-7.49985
Meth=Down;Exp=Up	0.542888	-2.47778		Meth_Exp=Down	-1.06453	-1.58416
Meth=Down;Exp=Up	0.846907	-7.37156		Meth_Exp=Down	-1.56929	-7.23458
Meth=Down;Exp=Up	3.0675	-2.46601		Meth_Exp=Down	-9.1204	-7.83794
Meth=Down;Exp=Up	1.90396	-7.35843		Meth_Exp=Down	-5.3181	-7.0433
Meth=Down;Exp=Up	2.24613	-3.0852		Meth_Exp=Down	-0.103451	-6.58646
Meth=Down;Exp=Up	0.040374	-7.24888		Meth_Exp=Down	-2.67531	-2.27134
Meth=Down;Exp=Up	0.0214056	-7.24317		Meth_Exp=Down	-0.0278221	-3.17273
Meth=Down;Exp=Up	1.00175	-7.16792
Meth=Down;Exp=Up	0.0909024	-1.77241
Meth=Down;Exp=Up	1.17506	-8.66427
Meth=Down;Exp=Up	0.257438	-2.19448
Meth=Down;Exp=Up	1.1548	-3.57897
Meth=Down;Exp=Up	0.953306	-2.74033
Meth=Down;Exp=Up	1.27704	-1.11065
Meth=Down;Exp=Up	0.695941	-8.06016
Meth=Down;Exp=Up	3.71008	-1.02407
Meth=Down;Exp=Up	1.86334	-8.45738
Meth=Down;Exp=Up	3.33612	-5.61011
Meth=Down;Exp=Up	0.880656	-1.5966
Meth=Down;Exp=Up	1.66382	-1.92143
Meth=Down;Exp=Up	9.96187	-6.54226
Meth=Down;Exp=Up	1.86227	-8.49145
Meth=Down;Exp=Up	4.80054	-1.44365
Meth=Down;Exp=Up	0.209761	-8.4208
Meth=Down;Exp=Up	3.93126	-8.53605
Meth=Down;Exp=Up	1.99913	-3.52049
Meth=Down;Exp=Up	10.5859	-7.41701
Meth=Down;Exp=Up	1.3261	-7.53294
Meth=Down;Exp=Up	0.161474	-8.27006
Meth=Down;Exp=Up	5.41003	-3.44085
Meth=Down;Exp=Up	0.593977	-4.31253
Meth=Down;Exp=Up	1.00248	-2.38349
Meth=Down;Exp=Up	0.0855443	-6.70874
Meth=Down;Exp=Up	9.04315	-7.732
Meth=Down;Exp=Up	2.04455	-7.71356
Meth=Down;Exp=Up	1.84362	-2.5472
Meth=Down;Exp=Up	2.75845	-1.81257
Meth=Down;Exp=Up	0.907451	-2.53884
Meth=Down;Exp=Up	1.35251	-2.64907
Meth=Down;Exp=Up	1.09068	-2.84704
Meth=Down;Exp=Up	1.81327	-5.07806
Meth=Down;Exp=Up	5.46897	-7.51096
Meth=Down;Exp=Up	4.01676	-1.62938
Meth=Down;Exp=Up	0.919091	-3.08788
Meth=Down;Exp=Up	1.53644	-4.39232
Meth=Down;Exp=Up	1.93514	-7.27891
Meth=Down;Exp=Up	4.7693	-7.06717
Meth=Down;Exp=Up	3.03745	-1.21649
Meth=Down;Exp=Up	1.33525	-1.40318
Meth=Down;Exp=Up	0.330062	-1.36168
Meth=Down;Exp=Up	1.51203	-1.50009
Meth=Down;Exp=Up	1.83969	-2.93815
Meth=Down;Exp=Up	0.0724949	-8.17443
Meth=Down;Exp=Up	2.63221	-1.54191
Meth=Down;Exp=Up	0.185867	-4.60049
Meth=Down;Exp=Up	1.24064	-3.48765
Meth=Down;Exp=Up	7.40936	-7.53993
Meth=Down;Exp=Up	0.0280418	-3.15435
Meth=Down;Exp=Up	0.616034	-3.82534
Meth=Down;Exp=Up	0.475086	-7.01681
Meth=Down;Exp=Up	1.13073	-6.97613
Meth=Down;Exp=Up	5.79301	-7.09803
Meth=Down;Exp=Up	4.24518	-2.03784
Meth=Down;Exp=Up	0.941384	-3.09936
Meth=Down;Exp=Up	1.35528	-3.13941
Meth=Down;Exp=Up	2.27422	-2.85587
Meth=Down;Exp=Up	0.731873	-7.01123
Meth=Down;Exp=Up	0.787849	-7.14364
Meth=Down;Exp=Up	0.203531	-4.187
Meth=Down;Exp=Up	0.39717	-4.38606
Meth=Down;Exp=Up	3.97261	-7.73944
Meth=Down;Exp=Up	0.99022	-7.10538
Meth=Down;Exp=Up	2.00142	-7.43713
Meth=Down;Exp=Up	1.95573	-1.6117
Meth=Down;Exp=Up	4.85881	-1.84197
Meth=Down;Exp=Up	3.02965	-2.37328
Meth=Down;Exp=Up	1.66353	-7.33539
Meth=Down;Exp=Up	6.95852	-7.67101
Meth=Down;Exp=Up	1.22158	-3.50311
Meth=Down;Exp=Up	15.1191	-1.78087
Meth=Down;Exp=Up	1.63789	-6.62644
Meth=Down;Exp=Up	3.30603	-1.89
Meth=Down;Exp=Up	3.21077	-8.1416
Meth=Down;Exp=Up	2.49298	-8.19377
Meth=Down;Exp=Up	10.2655	-6.70874
Meth=Down;Exp=Up	5.14759	-7.04111
Meth=Down;Exp=Up	8.39851	-2.73416
Meth=Down;Exp=Up	0.339055	-7.62352
Meth=Down;Exp=Up	1.63284	-2.07454
Meth=Down;Exp=Up	0.0353636	-4.29711
Meth=Down;Exp=Up	6.21601	-1.83974
Meth=Down;Exp=Up	2.12688	-7.30652
Meth=Down;Exp=Up	0.402106	-4.31713
Meth=Down;Exp=Up	6.37941	-6.62644
Meth=Down;Exp=Up	0.682063	-6.77347
Meth=Down;Exp=Up	2.79123	-6.73877
Meth=Down;Exp=Up	0.358874	-3.3578
Meth=Down;Exp=Up	0.172997	-3.7636
Meth=Down;Exp=Up	1.29358	-8.25597
Meth=Down;Exp=Up	2.4401	-7.34607
Meth=Down;Exp=Up	0.679102	-2.95469
Meth=Down;Exp=Up	3.26957	-7.20653
Meth=Down;Exp=Up	0.701292	-7.52826
Meth=Down;Exp=Up	1.55348	-2.26586
Meth=Down;Exp=Up	3.92503	-1.80102
Meth=Down;Exp=Up	1.81322	-9.44191
Meth=Down;Exp=Up	3.93802	-2.99601
Meth=Down;Exp=Up	2.78614	-1.2147
Meth=Down;Exp=Up	3.57485	-1.38584
Meth=Down;Exp=Up	0.307345	-1.4055
Meth=Down;Exp=Up	1.22451	-6.91648
Meth=Down;Exp=Up	4.30835	-5.07644
Meth=Down;Exp=Up	4.01456	-2.48258
Meth=Down;Exp=Up	0.14693	-2.03096
Meth=Down;Exp=Up	0.841932	-7.01123
Meth=Down;Exp=Up	4.01713	-7.07468
Meth=Down;Exp=Up	8.46495	-7.63517
Meth=Down;Exp=Up	0.0539024	-2.04858
Meth=Down;Exp=Up	6.60463	-8.95245
Meth=Down;Exp=Up	1.67741	-1.72638
Meth=Down;Exp=Up	1.67694	-1.37465
Meth=Down;Exp=Up	0.93682	-7.51491
Meth=Down;Exp=Up	4.63167	-1.58042
Meth=Down;Exp=Up	5.70797	-1.81522
Meth=Down;Exp=Up	0.32417	-3.91724
Meth=Down;Exp=Up	0.449865	-1.98809
Meth=Down;Exp=Up	2.7481	-1.94376
Meth=Down;Exp=Up	4.64371	-7.29094
Meth=Down;Exp=Up	0.884501	-3.13593
Meth=Down;Exp=Up	0.899638	-3.72507
Meth=Down;Exp=Up	1.3215	-7.43962
Meth=Down;Exp=Up	4.18588	-7.26397
Meth=Down;Exp=Up	0.148474	-1.66563
Meth=Down;Exp=Up	1.24091	-6.62936
Meth=Down;Exp=Up	1.955	-7.25077
Meth=Down;Exp=Up	1.77164	-4.80987
Meth=Down;Exp=Up	2.64644	-8.81121
Meth=Down;Exp=Up	4.88132	-7.92362
Meth=Down;Exp=Up	0.0598611	-6.81121
Meth=Down;Exp=Up	11.2633	-1.92708
Meth=Down;Exp=Up	0.832316	-2.50039
Meth=Down;Exp=Up	0.360011	-7.49265
Meth=Down;Exp=Up	1.77352	-1.32382
Meth=Down;Exp=Up	1.20941	-7.74147
Meth=Down;Exp=Up	1.63491	-1.46339
Meth=Down;Exp=Up	1.76681	-4.22545
Meth=Down;Exp=Up	0.219092	-8.05257
Meth=Down;Exp=Up	5.52437	-6.50144
Meth=Down;Exp=Up	5.22894	-3.21044
Meth=Down;Exp=Up	5.59966	-7.6837
Meth=Down;Exp=Up	0.359923	-8.61508
Meth=Down;Exp=Up	1.97443	-7.47897
Meth=Down;Exp=Up	1.3743	-7.51017
Meth=Down;Exp=Up	6.60162	-1.299
Meth=Down;Exp=Up	7.02964	-1.10401
Meth=Down;Exp=Up	3.75512	-1.52765
Meth=Down;Exp=Up	2.09643	-9.0129
Meth=Down;Exp=Up	0.808678	-2.26537
Meth=Down;Exp=Up	1.24968	-3.01914
Meth=Down;Exp=Up	1.2309	-7.80025
Meth=Down;Exp=Up	1.01366	-7.08534
Meth=Down;Exp=Up	2.15335	-7.224
Meth=Down;Exp=Up	0.0733566	-2.89619
Meth=Down;Exp=Up	3.72993	-1.83541
Meth=Down;Exp=Up	1.67849	-2.35911
Meth=Down;Exp=Up	2.92365	-7.19574
Meth=Down;Exp=Up	2.99051	-8.01123
Meth=Down;Exp=Up	0.595116	-2.82318
Meth=Down;Exp=Up	0.495319	-4.02917
Meth=Down;Exp=Up	3.53752	-1.64547
Meth=Down;Exp=Up	2.56697	-7.04658
Meth=Down;Exp=Up	0.293564	-7.1127
Meth=Down;Exp=Up	5.79606	-1.68397
Meth=Down;Exp=Up	4.3634	-2.51876
Meth=Down;Exp=Up	0.272336	-7.63517
Meth=Down;Exp=Up	1.52835	-7.20945
Meth=Down;Exp=Up	7.31978	-2.52412
Meth=Down;Exp=Up	0.584467	-7.59917
Meth=Down;Exp=Up	1.89214	-2.30729
Meth=Down;Exp=Up	0.00677539	-6.62644
Meth=Down;Exp=Up	0.771954	-1.24755
Meth=Down;Exp=Up	0.289011	-7.34961
Meth=Down;Exp=Up	17.0189	-3.42218
Meth=Down;Exp=Up	2.91434	-7.93192
Meth=Down;Exp=Up	1.64532	-5.06473
Meth=Down;Exp=Up	2.29859	-9.85627
Meth=Down;Exp=Up	2.3114	-2.33551
Meth=Down;Exp=Up	9.8196	-7.10119
Meth=Down;Exp=Up	0.924563	-7.14364
Meth=Down;Exp=Up	7.88661	-7.74618
Meth=Down;Exp=Up	1.1622	-7.36282
Meth=Down;Exp=Up	3.97416	-7.71425
Meth=Down;Exp=Up	0.476132	-7.42543
Meth=Down;Exp=Up	0.333466	-7.86171
Meth=Down;Exp=Up	7.09003	-1.50741
Meth=Down;Exp=Up	6.3543	-2.61196
Meth=Down;Exp=Up	4.99072	-1.7249
Meth=Down;Exp=Up	1.52871	-7.44708
Meth=Down;Exp=Up	1.69881	-8.13802
Meth=Down;Exp=Up	1.23245	-2.30296
Meth=Down;Exp=Up	0.867285	-1.42573
Meth=Down;Exp=Up	8.09711	-3.28933
Meth=Down;Exp=Up	1.21365	-2.85132
Meth=Down;Exp=Up	1.54085	-7.13545
Meth=Down;Exp=Up	2.84644	-1.90269
Meth=Down;Exp=Up	7.97437	-2.05868
Meth=Down;Exp=Up	1.09038	-7.10329
Meth=Down;Exp=Up	2.09232	-7.49825
Meth=Down;Exp=Up	0.870826	-1.23264
Meth=Down;Exp=Up	6.64225	-4.28046
Meth=Down;Exp=Up	1.78095	-7.83162
Meth=Down;Exp=Up	3.21828	-7.23074
Meth=Down;Exp=Up	1.26729	-3.22507
Meth=Down;Exp=Up	2.16656	-5.83007
Meth=Down;Exp=Up	1.87561	-2.99283
Meth=Down;Exp=Up	2.34907	-2.11772
Meth=Down;Exp=Up	9.82967	-7.60733
Meth=Down;Exp=Up	1.5437	-6.63372
Meth=Down;Exp=Up	7.34583	-3.76553
Meth=Down;Exp=Up	1.61967	-7.24508
Meth=Down;Exp=Up	9.60818	-6.94486
Meth=Down;Exp=Up	4.13697	-7.31741
Meth=Down;Exp=Up	5.86155	-6.58646
Meth=Down;Exp=Up	3.5684	-1.45807
Meth=Down;Exp=Up	0.25692	-8.30743
Meth=Down;Exp=Up	1.02497	-7.69209
Meth=Down;Exp=Up	1.48678	-1.93313
Meth=Down;Exp=Up	0.852023	-2.42164
Meth=Down;Exp=Up	5.80608	-8.11946
Meth=Down;Exp=Up	5.50393	-1.30366
Meth=Down;Exp=Up	5.52298	-3.25082
Meth=Down;Exp=Up	0.90287	-7.15785
Meth=Down;Exp=Up	0.0512918	-1.49175
Meth=Down;Exp=Up	0.773213	-7.88996
Meth=Down;Exp=Up	1.02164	-6.98185
Meth=Down;Exp=Up	1.54791	-1.71219
Meth=Down;Exp=Up	2.89197	-3.89783
Meth=Down;Exp=Up	0.828954	-6.50144
Meth=Down;Exp=Up	2.15668	-6.98185
Meth=Down;Exp=Up	3.08603	-1.19676
Meth=Down;Exp=Up	1.68579	-2.36066
Meth=Down;Exp=Up	1.05141	-3.15011
Meth=Down;Exp=Up	0.524295	-7.33718
Meth=Down;Exp=Up	3.42912	-3.63864
Meth=Down;Exp=Up	0.416597	-2.50416
Meth=Down;Exp=Up	0.0164282	-4.53654
Meth=Down;Exp=Up	0.615081	-1.36217
Meth=Down;Exp=Up	3.44522	-3.50739
Meth=Down;Exp=Up	2.52824	-7.19967
Meth=Down;Exp=Up	0.548932	-6.10838
Meth=Down;Exp=Up	3.46867	-2.55665
Meth=Down;Exp=Up	7.04182	-7.80025
Meth=Down;Exp=Up	2.74145	-1.27009
Meth=Down;Exp=Up	8.07986	-8.52435
Meth=Down;Exp=Up	2.76975	-2.7137
Meth_Exp=Down	-1.32085	-7.33539
Meth_Exp=Down	-1.59097	-4.99843
Meth_Exp=Down	-0.631354	-3.13357
Meth_Exp=Down	-1.40885	-1.00715
Meth_Exp=Down	-1.26314	-7.52121
Meth_Exp=Down	-1.90846	-4.21136
Meth_Exp=Down	-0.238574	-7.06609
Meth_Exp=Down	-1.99588	-1.24297
Meth_Exp=Down	-1.86683	-3.35134
Meth_Exp=Down	-1.80565	-1.56854
Meth_Exp=Down	-0.802327	-7.16692
Meth_Exp=Down	-6.49654	-7.83289
Meth_Exp=Down	-0.157538	-1.93158
Meth_Exp=Down	-4.1511	-1.06411
Meth_Exp=Down	-0.390298	-6.62644
Meth_Exp=Down	-5.06244	-3.11029
Meth_Exp=Down	-1.8761	-8.57554
Meth_Exp=Down	-3.28931	-1.74286
Meth_Exp=Down	-6.09554	-7.25267
Meth_Exp=Down	-4.47392	-7.61912
Meth_Exp=Down	-0.848098	-1.63951
Meth_Exp=Down	-0.167678	-8.65571
Meth_Exp=Down	-8.2515	-1.51443
Meth_Exp=Down	-2.00155	-6.85425
Meth_Exp=Down	-0.705223	-7.01681
Meth_Exp=Down	-0.220665	-10.063
Meth_Exp=Down	-2.40185	-6.50462
Meth_Exp=Down	-3.08201	-1.6244
Meth_Exp=Down	-0.999269	-8.34296
Meth_Exp=Down	-1.4928	-2.25615
Meth_Exp=Down	-0.238765	-1.38723
Meth_Exp=Down	-1.90073	-8.89026
Meth_Exp=Down	-3.16934	-1.85275
Meth_Exp=Down	-1.55308	-3.15985
Meth_Exp=Down	-1.71223	-7.12825
Meth_Exp=Down	-4.29155	-1.21587
Meth_Exp=Down	-0.761941	-7.25927
Meth_Exp=Down	-0.760159	-4.46792
Meth_Exp=Down	-0.147434	-6.63372
Meth_Exp=Down	-11.1113	-2.91693
Meth_Exp=Down	-12.5654	-5.8461
Meth_Exp=Down	-2.36429	-3.88845
Meth_Exp=Down	-0.469194	-7.27891
Meth_Exp=Down	-12.3388	-2.06031
Meth_Exp=Down	-3.08996	-4.9066
Meth_Exp=Down	-1.28069	-7.21529
Meth_Exp=Down	-0.192776	-1.90338
Meth_Exp=Down	-2.44701	-1.38602
Meth_Exp=Down	-0.84996	-2.87292
Meth_Exp=Down	-0.443832	-4.4881
Meth_Exp=Down	-3.45696	-3.1391
Meth_Exp=Down	-2.21514	-3.32661
Meth_Exp=Down	-3.45641	-1.8575
Meth_Exp=Down	-1.04856	-3.50823
Meth_Exp=Down	-1.57348	-1.8875
Meth_Exp=Down	-2.034	-7.6837
Meth_Exp=Down	-1.33989	-2.0024
Meth_Exp=Down	-1.21853	-1.48795
Meth_Exp=Down	-0.762963	-6.45779
Meth_Exp=Down	-0.359727	-6.91886
Meth_Exp=Down	-6.50045	-2.94892
Meth_Exp=Down	-2.61048	-7.21723
Meth_Exp=Down	-0.496411	-7.65535
Meth_Exp=Down	-6.47616	-5.40077
Meth_Exp=Down	-0.662955	-7.3966
Meth_Exp=Down	-0.0525155	-4.15633
Meth_Exp=Down	-2.07729	-7.0433
Meth_Exp=Down	-6.20123	-7.96232
Meth_Exp=Down	-0.00537426	-2.79718
Meth_Exp=Down	-3.24965	-7.39232
Meth_Exp=Down	-6.82352	-7.03892
Meth_Exp=Down	-0.65812	-4.05417
Meth_Exp=Down	-2.34415	-1.30439
Meth_Exp=Down	-0.932902	-7.71699
Meth_Exp=Down	-11.9532	-1.81841
Meth_Exp=Down	-13.6133	-1.26577
Meth_Exp=Down	-0.544586	-2.72718
Meth_Exp=Down	-1.26742	-1.34477
Meth_Exp=Down	-3.13513	-3.974
Meth_Exp=Down	-1.1464	-7.83605
Meth_Exp=Down	-0.182897	-6.91409
Meth_Exp=Down	-6.02164	-1.65727
Meth_Exp=Down	-4.84995	-2.19276
Meth_Exp=Down	-4.49833	-3.66516
Meth_Exp=Down	-6.14823	-8.61176
Meth_Exp=Down	-3.27183	-7.38024
Meth_Exp=Down	-9.51233	-7.60807
Meth_Exp=Down	-1.26273	-6.77742
Meth_Exp=Down	-1.66621	-1.08737
Meth_Exp=Down	-2.52201	-2.50416
Meth_Exp=Down	-9.55246	-2.26946
Meth_Exp=Down	-1.05503	-2.52002
Meth_Exp=Down	-1.05569	-7.17493
Meth_Exp=Down	-0.835396	-7.01123
Meth_Exp=Down	-0.323991	-7.61397
Meth_Exp=Down	-3.40322	-6.62936
Meth_Exp=Down	-2.28716	-7.32193
Meth_Exp=Down	-4.68457	-7.69558
Meth_Exp=Down	-5.36486	-7.77808
Meth_Exp=Down	-1.06481	-7.31741
Meth_Exp=Down	-5.26479	-1.45935
Meth_Exp=Down	-2.08044	-1.11235
Meth_Exp=Down	-1.5362	-2.42152
Meth_Exp=Down	-15.9226	-2.90406
Meth_Exp=Down	-1.16886	-7.31922
Meth_Exp=Down	-0.0171802	-2.44728
Meth_Exp=Down	-0.914406	-8.50938
Meth_Exp=Down	-4.65704	-8.09011
Meth_Exp=Down	-9.36381	-3.01622
Meth_Exp=Down	-2.07924	-1.23356
Meth_Exp=Down	-1.83346	-7.3156
Meth_Exp=Down	-3.24404	-2.78443
Meth_Exp=Down	-7.06205	-3.42481
Meth_Exp=Down	-3.53776	-4.93792
Meth_Exp=Down	-4.3843	-3.8578
Meth_Exp=Down	-6.64177	-3.51785
Meth_Exp=Down	-2.79342	-4.22922
Meth_Exp=Down	-2.1246	-1.33986
Meth_Exp=Down	-1.27322	-1.56088
Meth_Exp=Down	-1.24365	-7.88264
Meth_Exp=Down	-4.2858	-8.27938
Meth_Exp=Down	-0.966882	-2.17686
Meth_Exp=Down	-0.274159	-3.60693
Meth_Exp=Down	-6.88967	-9.35645
Meth_Exp=Down	-0.219362	-7.41447
Meth_Exp=Down	-0.394207	-6.67101
Meth_Exp=Down	-0.280476	-1.55708
Meth_Exp=Down	-4.97042	-8.04111
Meth_Exp=Down	-3.45103	-7.89603
Meth_Exp=Down	-3.08582	-7.36282
Meth_Exp=Down	-3.49339	-7.58946
Meth_Exp=Down	-3.90408	-8.0634
Meth_Exp=Down	-1.46955	-6.94837
Meth_Exp=Down	-3.43074	-3.41888
Meth_Exp=Down	-5.28843	-6.77742
Meth_Exp=Down	-0.12554	-4.75638
Meth_Exp=Down	-1.16145	-2.65286
Meth_Exp=Down	-0.439467	-3.84294
Meth_Exp=Down	-0.595825	-7.70183
Meth_Exp=Down	-1.57429	-6.62644
Meth_Exp=Down	-10.6834	-1.33297
Meth_Exp=Down	-0.474124	-3.17292
Meth_Exp=Down	-3.31645	-1.64536
Meth_Exp=Down	-1.25377	-7.56758
Meth_Exp=Down	-2.76741	-7.56986
Meth_Exp=Down	-2.34331	-6.98185
Meth_Exp=Down	-1.33874	-1.66636
Meth_Exp=Down	-2.42462	-3.3012
Meth_Exp=Down	-2.26881	-7.87036
Meth_Exp=Down	-1.21262	-7.1375
Meth_Exp=Down	-1.54144	-2.61973
Meth_Exp=Down	-1.91675	-8.49745
Meth_Exp=Down	-2.70074	-2.7971
Meth_Exp=Down	-2.1118	-3.47312
Meth_Exp=Down	-2.98937	-7.83794
Meth_Exp=Down	-0.767556	-3.87836
Meth_Exp=Down	-0.422074	-4.02489
Meth_Exp=Down	-0.139322	-6.7046
Meth_Exp=Down	-2.82029	-7.20653
Meth_Exp=Down	-0.802382	-7.37069
Meth_Exp=Down	-4.30519	-3.50027
Meth_Exp=Down	-0.816128	-6.9507
Meth_Exp=Down	-1.52834	-7.46679
Meth_Exp=Down	-0.131455	-7.04658
Meth_Exp=Down	-7.34529	-3.08673
Meth_Exp=Down	-0.490884	-9.62863
Meth_Exp=Down	-1.1516	-2.82723
Meth_Exp=Down	-0.21454	-1.72861
Meth_Exp=Down	-2.87008	-7.55536
Meth_Exp=Down	-2.87434	-1.81375
Meth_Exp=Down	-0.364149	-1.1928
Meth_Exp=Down	-3.75432	-7.15785
Meth_Exp=Down	-0.589357	-1.42147
Meth_Exp=Down	-1.43422	-4.8023
Meth_Exp=Down	-1.73048	-7.26585
Meth_Exp=Down	-0.105662	-7.60511
Meth_Exp=Down	-1.03783	-1.08358
Meth_Exp=Down	-2.83405	-7.61397
Meth_Exp=Down	-1.90297	-2.66217
Meth_Exp=Down	-2.34474	-2.17534
Meth_Exp=Down	-1.05336	-7.64818
Meth_Exp=Down	-4.95608	-4.38427
Meth_Exp=Down	-6.4475	-7.21335
Meth_Exp=Down	-1.4025	-1.62213
Meth_Exp=Down	-2.80997	-2.35944
Meth_Exp=Down	-11.9554	-2.04858
Meth_Exp=Down	-4.71962	-6.91409
Meth_Exp=Down	-2.67703	-1.54373
Meth_Exp=Down	-3.80711	-2.75754
Meth_Exp=Down	-0.181004	-3.94865
Meth_Exp=Down	-2.07003	-1.25294
Meth_Exp=Down	-0.0426417	-2.56951
Meth_Exp=Down	-0.521541	-2.18124
Meth_Exp=Down	-1.95846	-2.52988
Meth_Exp=Down	-2.15912	-1.50999
Meth_Exp=Down	-2.85881	-1.35029
Meth_Exp=Down	-2.75935	-3.16338
Meth_Exp=Down	-0.456577	-7.31832
Meth_Exp=Down	-0.652934	-2.03938
Meth_Exp=Down	-0.509963	-8.7807
Meth_Exp=Down	-1.05077	-7.45533
Meth_Exp=Down	-3.42464	-9.37395
Meth_Exp=Down	-3.46508	-2.90212
Meth_Exp=Down	-4.66861	-4.2527
Meth_Exp=Down	-1.85213	-7.09803
Meth_Exp=Down	-0.833221	-7.59694
Meth_Exp=Down	-0.585081	-3.14521
Meth_Exp=Down	-3.03434	-7.32373
Meth_Exp=Down	-0.402016	-7.30834
Meth_Exp=Down	-2.37627	-7.44543
Meth_Exp=Down	-0.412362	-6.77742
Meth_Exp=Down	-8.09609	-1.59698
Meth_Exp=Down	-0.590435	-3.70972
Meth_Exp=Down	-7.0198	-8.0634
Meth_Exp=Down	-1.77281	-1.28061
Meth_Exp=Down	-0.465796	-3.58968
Meth_Exp=Down	-3.22078	-1.32449
Meth_Exp=Down	-3.87998	-2.57981
Meth_Exp=Down	-0.787833	-4.35878
Meth_Exp=Down	-6.75219	-8.03177
Meth_Exp=Down	-1.68977	-2.59877
Meth_Exp=Down	-7.95104	-1.33588
Meth_Exp=Down	-0.943915	-2.25504
Meth_Exp=Down	-0.571075	-4.03357
Meth_Exp=Down	-0.877764	-1.1273
Meth_Exp=Down	-3.04026	-3.32403
Meth_Exp=Down	-1.4707	-2.23836
Meth_Exp=Down	-3.12748	-3.42744
Meth_Exp=Down	-2.54608	-8.16993
Meth_Exp=Down	-3.52066	-7.25267
Meth_Exp=Down	-1.58197	-7.31107
Meth_Exp=Down	-4.46182	-4.74739
Meth_Exp=Down	-3.25542	-7.10852
Meth_Exp=Down	-0.682347	-1.33515
Meth_Exp=Down	-1.6551	-1.19132
Meth_Exp=Down	-3.73967	-1.21382
Meth_Exp=Down	-0.683099	-3.63129
Meth_Exp=Down	-6.97756	-3.00905
Meth_Exp=Down	-3.56474	-2.10412
Meth_Exp=Down	-5.48013	-7.47735
Meth_Exp=Down	-5.29906	-1.45142
Meth_Exp=Down	-0.0674944	-6.91049
Meth_Exp=Down	-0.214819	-3.57765
Meth_Exp=Down	-2.141	-3.97162
Meth_Exp=Down	-0.931357	-1.19919
Meth_Exp=Down	-1.52554	-1.17318
Meth_Exp=Down	-0.809511	-3.65066
Meth_Exp=Down	-0.281116	-6.91409
Meth_Exp=Down	-0.297617	-1.67609
Meth_Exp=Down	-1.85139	-7.16289
Meth_Exp=Down	-8.77962	-8.19476
Meth_Exp=Down	-2.01375	-2.22984
Meth_Exp=Down	-1.53745	-2.9528
Meth_Exp=Down	-2.75252	-7.56071
Meth_Exp=Down	-0.489297	-7.36894
Meth_Exp=Down	-0.0254135	-7.91946
Meth_Exp=Down	-4.39394	-7.08852
Meth_Exp=Down	-5.47575	-1.39361
Meth_Exp=Down	-0.404352	-1.88685
Meth_Exp=Down	-9.50156	-8.26725
Meth_Exp=Down	-0.948909	-7.29002
Meth_Exp=Down	-0.838254	-7.15987
Meth_Exp=Down	-4.29271	-2.81616
Meth_Exp=Down	-0.585968	-7.50383
Meth_Exp=Down	-0.490255	-3.26303
Meth_Exp=Down	-3.58859	-3.41761
Meth_Exp=Down	-2.29286	-2.94033
Meth_Exp=Down	-0.516913	-1.50223
Meth_Exp=Down	-0.840819	-7.67384
Meth_Exp=Down	-1.19823	-7.71149
Meth_Exp=Down	-7.55908	-1.71604
Meth_Exp=Down	-2.39766	-2.03624
Meth_Exp=Down	-1.89757	-3.45041
Meth_Exp=Down	-2.76558	-9.01067
Meth_Exp=Down	-0.963667	-8.04166
Meth_Exp=Down	-0.75439	-6.85175
Meth_Exp=Down	-2.36236	-1.57615
Meth_Exp=Down	-7.9754	-7.05853
Meth_Exp=Down	-0.0757265	-1.21378
Meth_Exp=Down	-4.13986	-1.14231
Meth_Exp=Down	-0.637623	-6.74819
Meth_Exp=Down	-1.62137	-1.48741
Meth_Exp=Down	-1.54483	-7.61692
Meth_Exp=Down	-0.804183	-2.97864
Meth_Exp=Down	-0.845733	-1.5429
Meth_Exp=Down	-4.54974	-8.01123
Meth_Exp=Down	-0.283869	-7.44956
Meth_Exp=Down	-1.74598	-7.47249
Meth_Exp=Down	-0.161381	-2.52775
Meth_Exp=Down	-1.22904	-1.82334
Meth_Exp=Down	-0.69767	-2.8476
Meth_Exp=Down	-6.42807	-2.50416
Meth_Exp=Down	-0.9814	-8.00619
Meth_Exp=Down	-0.427247	-7.16993
Meth_Exp=Down	-3.78478	-2.38636
Meth_Exp=Down	-1.35949	-6.78267
Meth_Exp=Down	-1.64998	-7.14057
Meth_Exp=Down	-3.544	-7.1918
Meth_Exp=Down	-2.28066	-8.59283
Meth_Exp=Down	-0.294649	-4.1247
Meth_Exp=Down	-6.32932	-1.07709
Meth_Exp=Down	-1.0735	-7.53838
Meth_Exp=Down	-0.586703	-3.25082
Meth_Exp=Down	-1.79759	-1.46649
Meth_Exp=Down	-1.61117	-1.55659
Meth_Exp=Down	-0.0707383	-7.39403
Meth_Exp=Down	-1.00945	-1.03402
Meth_Exp=Down	-1.65954	-3.2431
Meth_Exp=Down	-0.410177	-7.80349
Meth_Exp=Down	-1.04483	-2.27413
Meth_Exp=Down	-2.98827	-7.37069
Meth_Exp=Down	-0.649494	-7.25456
Meth_Exp=Down	-6.56172	-2.98632
Meth_Exp=Down	-9.32158	-4.43105
Meth_Exp=Down	-0.398273	-1.95509
Meth_Exp=Down	-0.978408	-1.80668
Meth_Exp=Down	-0.463214	-7.19967
Meth_Exp=Down	-3.29029	-2.70619
Meth_Exp=Down	-1.63535	-6.98185
Meth_Exp=Down	-3.67168	-8.07307
Meth_Exp=Down	-1.09804	-3.01547
Meth_Exp=Down	-7.69443	-7.26679
Meth_Exp=Down	-1.09714	-7.99152
Meth_Exp=Down	-2.97832	-6.97842
Meth_Exp=Down	-0.352518	-3.47312
Meth_Exp=Down	-2.11968	-1.06565
Meth_Exp=Down	-0.134456	-3.43802
Meth_Exp=Down	-5.37235	-7.74281
Meth_Exp=Down	-0.232362	-4.02824
Meth_Exp=Down	-1.06157	-1.8268
Meth_Exp=Down	-11.3428	-1.7891
Meth_Exp=Down	-13.3617	-7.32193
Meth_Exp=Down	-2.30215	-8.15634
Meth_Exp=Down	-4.00481	-8.03672
Meth_Exp=Down	-0.396189	-3.7625
Meth_Exp=Down	-2.1458	-8.19967
Meth_Exp=Down	-0.435337	-9.4545
Meth_Exp=Down	-0.381579	-3.18547
Meth_Exp=Down	-3.45	-8.29508
Meth_Exp=Down	-0.726704	-1.98083
Meth_Exp=Down	-1.50781	-7.40854
Meth_Exp=Down	-0.842197	-1.25739
Meth_Exp=Down	-4.04072	-1.35831
Meth_Exp=Down	-0.705532	-1.61303
Meth_Exp=Down	-3.20705	-3.78774
Meth_Exp=Down	-4.09995	-7.81954
Meth_Exp=Down	-3.83212	-2.95648
Meth_Exp=Down	-3.33186	-7.83479
Meth_Exp=Down	-1.67228	-8.91019
Meth_Exp=Down	-1.67383	-1.66461
Meth_Exp=Down	-3.31706	-2.16389
Meth_Exp=Down	-0.283846	-3.38111
Meth_Exp=Down	-0.230452	-1.53522
Meth_Exp=Down	-3.00218	-3.92167
Meth_Exp=Down	-1.11861	-2.1022
Meth_Exp=Down	-4.09866	-6.94837
Meth_Exp=Down	-1.04538	-3.35923
Meth_Exp=Down	-0.630414	-2.23018
Meth_Exp=Down	-1.96392	-1.74488
Meth_Exp=Down	-0.531631	-7.59917
Meth_Exp=Down	-2.45619	-6.81506
Meth_Exp=Down	-0.124312	-3.60104
Meth_Exp=Down	-1.63842	-7.11061
Meth_Exp=Down	-2.52421	-3.55459
Meth_Exp=Down	-1.69425	-7.69418
Meth_Exp=Down	-4.20232	-2.57979
Meth_Exp=Down	-4.21715	-7.808
Meth_Exp=Down	-2.24801	-8.69766
Meth_Exp=Down	-0.134551	-1.47532
Meth_Exp=Down	-0.154265	-1.41709
Meth_Exp=Down	-1.30518	-3.31485
Meth_Exp=Down	-0.700375	-7.2937
Meth_Exp=Down	-1.01645	-1.39502
Meth_Exp=Down	-1.34779	-7.49665
Meth_Exp=Down	-1.97913	-7.62498
Meth_Exp=Down	-2.91166	-2.53997
Meth_Exp=Down	-0.8908	-1.38763
Meth_Exp=Down	-0.904878	-2.82849
Meth_Exp=Down	-1.50682	-1.79032
Meth_Exp=Down	-3.05616	-8.05691
Meth_Exp=Down	-2.24067	-4.18941
Meth_Exp=Down	-1.04932	-1.8746
Meth_Exp=Down	-0.158161	-3.26009
Meth_Exp=Down	-0.454655	-2.16451
Meth_Exp=Down	-2.13938	-1.48964
Meth_Exp=Down	-5.52982	-2.94339
Meth_Exp=Down	-3.52922	-1.76674
Meth_Exp=Down	-0.948655	-2.447
Meth_Exp=Down	-2.23623	-4.31888
Meth_Exp=Down	-4.39226	-4.59895
Meth_Exp=Down	-0.827352	-7.2817
Meth_Exp=Down	-2.22637	-1.47947
Meth_Exp=Down	-2.31844	-3.53066
Meth_Exp=Down	-0.745945	-3.19265
Meth_Exp=Down	-0.702907	-6.73877
Meth_Exp=Down	-2.98066	-2.07547
Meth_Exp=Down	-0.657845	-4.25323
Meth_Exp=Down	-0.75279	-1.46378
Meth_Exp=Down	-10.2537	-2.74346
Meth_Exp=Down	-6.49208	-2.24177
Meth_Exp=Down	-0.267765	-1.49024
Meth_Exp=Down	-0.178189	-6.84549
Meth_Exp=Down	-0.947344	-8.29278
Meth_Exp=Down	-8.51437	-3.88148
Meth_Exp=Down	-1.34952	-7.24413
Meth_Exp=Down	-0.729547	-2.53947
Meth_Exp=Down	-1.34148	-7.52904
Meth_Exp=Down	-1.34001	-2.77162
Meth_Exp=Down	-5.71271	-7.56758
Meth_Exp=Down	-1.63863	-7.12516
Meth_Exp=Down	-3.69868	-4.11191
Meth_Exp=Down	-1.95303	-7.37504
Meth_Exp=Down	-0.415411	-1.34472
Meth_Exp=Down	-1.38465	-8.02403
Meth_Exp=Down	-0.634115	-4.97102
Meth_Exp=Down	-0.426848	-2.39112
Meth_Exp=Down	-11.2195	-2.26008
Meth_Exp=Down	-8.76309	-6.66391
Meth_Exp=Down	-1.02081	-3.40046
Meth_Exp=Down	-9.86249	-1.19095
Meth_Exp=Down	-0.321577	-3.98224
Meth_Exp=Down	-2.35868	-6.50144
Meth_Exp=Down	-2.05336	-7.75756
Meth_Exp=Down	-1.08684	-1.21292
Meth_Exp=Down	-2.95541	-1.1973
Meth_Exp=Down	-0.393185	-7.5812
Meth_Exp=Down	-1.81563	-6.94251
Meth_Exp=Down	-1.43407	-2.36416
Meth_Exp=Down	-0.775036	-1.35263
Meth_Exp=Down	-1.05348	-1.32609
Meth_Exp=Down	-8.30422	-6.848
Meth_Exp=Down	-0.0518983	-5.55459
Meth_Exp=Down	-0.317989	-4.29163
Meth_Exp=Down	-3.79142	-7.07039
Meth_Exp=Down	-2.28926	-3.20317
Meth_Exp=Down	-3.32597	-4.03128
Meth_Exp=Down	-9.17304	-7.21529
Meth_Exp=Down	-3.40319	-7.96174
Meth_Exp=Down	-4.37665	-2.82731
Meth_Exp=Down	-2.76368	-7.40259
Meth_Exp=Down	-0.0710065	-7.90026
Meth_Exp=Down	-0.717585	-3.69266
Meth_Exp=Down	-0.523009	-4.76457
Meth_Exp=Down	-0.543712	-7.18488
Meth_Exp=Down	-11.46	-1.36482
Meth_Exp=Down	-3.21374	-2.88322
Meth_Exp=Down	-6.14899	-2.80321
Meth_Exp=Down	-1.35195	-7.18686
Meth_Exp=Down	-1.12505	-7.14873
Meth_Exp=Down	-2.28945	-7.32463
Meth_Exp=Down	-0.315696	-4.46792
Meth_Exp=Down	-1.73781	-2.34403
Meth_Exp=Down	-4.81072	-8.69592
Meth_Exp=Down	-3.19264	-6.58646
Meth_Exp=Down	-0.241572	-7.73471
Meth_Exp=Down	-2.11219	-8.07361
Meth_Exp=Down	-0.996859	-7.33092
Meth_Exp=Down	-0.695854	-1.94411
Meth_Exp=Down	-3.37894	-6.54689
Meth_Exp=Down	-13.3421	-3.85478
Meth_Exp=Down	-2.42519	-3.44373
Meth_Exp=Down	-1.45478	-1.14437
Meth_Exp=Down	-1.21336	-6.78005
Meth_Exp=Down	-0.564644	-7.62936
Meth_Exp=Down	-3.51508	-1.3669
Meth_Exp=Down	-1.00054	-7.57592
Meth_Exp=Down	-1.20331	-3.17565
Meth_Exp=Down	-1.60497	-1.16758
Meth_Exp=Down	-7.12154	-6.50462
Meth_Exp=Down	-1.78571	-1.54174
Meth_Exp=Down	-2.61356	-1.25103
Meth_Exp=Down	-6.56453	-8.24222
Meth_Exp=Down	-0.566837	-1.15019
Meth_Exp=Down	-2.0256	-1.05746
Meth_Exp=Down	-0.971583	-7.15583
Meth_Exp=Down	-3.51506	-3.44935
Meth_Exp=Down	-1.40554	-1.35659
Meth_Exp=Down	-2.7567	-7.40939
Meth_Exp=Down	-0.360869	-8.19525
Meth_Exp=Down	-1.32077	-3.35765
Meth_Exp=Down	-0.823808	-2.52342
Meth_Exp=Down	-0.945112	-7.51649
Meth_Exp=Down	-0.413413	-7.14873
Meth_Exp=Down	-0.240868	-7.51649
Meth_Exp=Down	-0.556483	-3.88938
Meth_Exp=Down	-0.995181	-7.79377
Meth_Exp=Down	-9.24765	-1.30704
Meth_Exp=Down	-2.36102	-1.51269
Meth_Exp=Down	-3.27598	-2.73851
Meth_Exp=Down	-1.83856	-3.17575
Meth_Exp=Down	-2.46431	-7.93133
Meth_Exp=Down	-3.19575	-8.00282
Meth_Exp=Down	-1.11365	-7.5812
Meth_Exp=Down	-0.2277	-2.74718
Meth_Exp=Down	-0.679599	-7.14364
Meth_Exp=Down	-5.87588	-7.79572
Meth_Exp=Down	-0.567449	-7.84486
Meth_Exp=Down	-0.602586	-7.11374
Meth_Exp=Down	-0.233901	-1.90198
Meth_Exp=Down	-0.955778	-2.34901
Meth_Exp=Down	-2.24238	-7.84361
Meth_Exp=Down	-2.68524	-7.40088
Meth_Exp=Down	-5.24486	-1.38084
Meth_Exp=Down	-2.89237	-8.39146
Meth_Exp=Down	-2.43662	-7.57137
Meth_Exp=Down	-1.85642	-2.29979
Meth_Exp=Down	-1.60614	-2.26035
Meth_Exp=Down	-1.82224	-1.57457
Meth_Exp=Down	-2.73665	-7.8392
Meth_Exp=Down	-0.0356164	-6.66818
Meth_Exp=Down	-1.6846	-7.83036
Meth_Exp=Down	-0.905728	-2.1275
Meth_Exp=Down	-0.23281	-8.19032
Meth_Exp=Down	-2.45373	-1.75947
Meth_Exp=Down	-1.73362	-8.51491
Meth_Exp=Down	-0.688323	-7.90026
Meth_Exp=Down	-10.7393	-7.65964
Meth_Exp=Down	-2.84971	-4.21588
Meth_Exp=Down	-2.97477	-6.62936
Meth_Exp=Down	-4.21426	-7.33092
Meth_Exp=Down	-0.92907	-2.02857
Meth_Exp=Down	-1.25365	-2.47478

## Sheet: Figure 5
mRNA					lncRNA
Go term	group	p-value	COUNT	GENES	Go term	group	p-value	COUNT	GENES
cellular process	Biological process	0.0238269	921	BRIX1//RPL5//TRAF7//UBXN2A//ATG2B//NSFL1C//RAB1A//VMP1//INO80//SMC1A//KNSTRN//BUB3//CDT1//TIMELESS//EIF2AK4//CLSPN//BRIP1//CDKN1A//CDK6//INHBA//MCM4//CUL5//ACVR1//BRD4//OPTN//NES//ARPP19//CIT//CEP250//NINL//HSP90AA1//ODF2//PCNT//FBXL12//YWHAE//CEP78//BRSK2//HAUS8//CDX2//HOXB13//CEBPB//PPP1R13L//OSR1//CREBBP//ZFP90//CUX1//DNMT1//ATN1//FLCN//ENO1//EP300//ETS2//FOXK1//KDM1A//ZHX3//CIC//RTF1//MGA//DN…	cellular process	Biological process	0.0279589	352	TYMP//APLF//KPNA1//NOP53//MPI//NMD3//RAD9A//DOT1L//CCNJ//BCCIP//CCNJL//SORBS3//SNW1//WWTR1//KANK2//GPS2//HDAC1//HMGB1//MXI1//ZFHX3//DNAJC17//IMPACT//YEATS2//PTCH1//RARA//ZNF649//SMARCA2//SUPT4H1//TP53//MZF1//EHMT1//MTA1//AURKB//CTR9//NUMA1//DLG3//ERBB2//PSME1//PTPRA//SPTBN2//SYNGAP1//MAP3K14//EXOSC10//RPS8//UPF3A//EIF4A3//MAP3K6//GHR//GPS1//TRIM3//TRIM2//RUSC1//RNF111//ATRX//EML3//DYNC1LI1//PRPF3…
biological regulation	Biological process	1.09953e-06	723	CDT1//TIMELESS//EIF2AK4//CLSPN//BRIP1//CDKN1A//BRD4//CDK6//CDX2//HOXB13//CEBPB//PPP1R13L//OSR1//CREBBP//ZFP90//CUX1//DNMT1//ATN1//FLCN//ENO1//EP300//ETS2//FOXK1//KDM1A//ZHX3//CIC//RTF1//MGA//DNAJB5//KANK2//ZBTB20//GATA2//GLI2//GLI3//HIPK2//TAGLN3//HCFC1//HMGB1//HNRNPA2B1//HOXB4//JUN//SMAD2//MECP2//MEIS2//MSX2//ZFHX3//NFIC//NFIL3//NOTCH3//ZNF219//HDAC7//LYAR//YEATS2//MTA3//PHF12//ZBTB4//PURB//RARA…	metabolic process	Biological process	0.0186512	263	APLF//KPNA1//MPI//CCNJ//BCCIP//CCNJL//SORBS3//SNW1//WWTR1//KANK2//GPS2//NOP53//HDAC1//HMGB1//MXI1//ZFHX3//DNAJC17//IMPACT//YEATS2//PTCH1//RARA//ZNF649//SMARCA2//SUPT4H1//TP53//MZF1//EHMT1//MTA1//AURKB//CTR9//DLG3//ERBB2//PSME1//PTPRA//SPTBN2//SYNGAP1//MAP3K14//EXOSC10//RPS8//UPF3A//EIF4A3//MAP3K6//GHR//GPS1//TRIM3//TRIM2//RUSC1//RNF111//PRPF31//SF1//MLH1//DDX23//CELF4//RBM25//FAM172A//RBM19//DHX8…
regulation of biological process	Biological process	1.22687e-07	696	CDT1//TIMELESS//EIF2AK4//CLSPN//BRIP1//CDKN1A//BRD4//CDK6//CDX2//HOXB13//CEBPB//PPP1R13L//OSR1//CREBBP//ZFP90//CUX1//DNMT1//ATN1//FLCN//ENO1//EP300//ETS2//FOXK1//KDM1A//ZHX3//CIC//RTF1//MGA//DNAJB5//KANK2//ZBTB20//GATA2//GLI2//GLI3//HIPK2//TAGLN3//HCFC1//HMGB1//HNRNPA2B1//HOXB4//JUN//SMAD2//MECP2//MEIS2//MSX2//ZFHX3//NFIC//NFIL3//NOTCH3//ZNF219//HDAC7//LYAR//YEATS2//MTA3//PHF12//ZBTB4//PURB//RARA…	organic substance metabolic process	Biological process	0.00781907	256	APLF//KPNA1//MPI//CCNJ//BCCIP//CCNJL//SORBS3//SNW1//WWTR1//KANK2//GPS2//NOP53//HDAC1//HMGB1//MXI1//ZFHX3//DNAJC17//IMPACT//YEATS2//PTCH1//RARA//ZNF649//SMARCA2//SUPT4H1//TP53//MZF1//EHMT1//MTA1//AURKB//CTR9//DLG3//ERBB2//PSME1//PTPRA//SPTBN2//SYNGAP1//MAP3K14//EXOSC10//RPS8//UPF3A//EIF4A3//MAP3K6//GHR//GPS1//TRIM3//TRIM2//RUSC1//RNF111//PRPF31//SF1//MLH1//DDX23//CELF4//RBM25//FAM172A//RBM19//DHX8…
metabolic process	Biological process	0.00147303	687	UBXN2A//ATG2B//NSFL1C//RAB1A//VMP1//CDKN1A//BRD4//CDT1//CDK6//CDX2//HOXB13//CEBPB//PPP1R13L//OSR1//CREBBP//ZFP90//CUX1//DNMT1//ATN1//FLCN//ENO1//EP300//ETS2//FOXK1//KDM1A//ZHX3//CIC//RTF1//MGA//DNAJB5//KANK2//ZBTB20//GATA2//GLI2//GLI3//HIPK2//TAGLN3//HCFC1//HMGB1//HNRNPA2B1//HOXB4//JUN//SMAD2//MECP2//MEIS2//MSX2//ZFHX3//NFIC//NFIL3//NOTCH3//ZNF219//HDAC7//LYAR//YEATS2//MTA3//PHF12//ZBTB4//PURB//R…	cellular metabolic process	Biological process	0.000351599	251	APLF//KPNA1//MPI//CCNJ//BCCIP//CCNJL//SORBS3//SNW1//WWTR1//KANK2//GPS2//NOP53//HDAC1//HMGB1//MXI1//ZFHX3//DNAJC17//IMPACT//YEATS2//PTCH1//RARA//ZNF649//SMARCA2//SUPT4H1//TP53//MZF1//EHMT1//MTA1//AURKB//CTR9//DLG3//ERBB2//PSME1//PTPRA//SPTBN2//SYNGAP1//MAP3K14//EXOSC10//RPS8//UPF3A//EIF4A3//MAP3K6//GHR//GPS1//TRIM3//TRIM2//RUSC1//RNF111//PRPF31//SF1//MLH1//DDX23//CELF4//RBM25//FAM172A//RBM19//DHX8…
regulation of cellular process	Biological process	1.25864e-10	669	CDT1//TIMELESS//EIF2AK4//CLSPN//BRIP1//CDKN1A//BRD4//CDK6//CDX2//HOXB13//CEBPB//PPP1R13L//OSR1//CREBBP//ZFP90//CUX1//DNMT1//ATN1//FLCN//ENO1//EP300//ETS2//FOXK1//KDM1A//ZHX3//CIC//RTF1//MGA//DNAJB5//KANK2//ZBTB20//GATA2//GLI2//GLI3//HIPK2//TAGLN3//HCFC1//HMGB1//HNRNPA2B1//HOXB4//JUN//SMAD2//MECP2//MEIS2//MSX2//ZFHX3//NFIC//NFIL3//NOTCH3//ZNF219//HDAC7//LYAR//YEATS2//MTA3//PHF12//ZBTB4//PURB//RARA…	primary metabolic process	Biological process	0.000115001	249	APLF//KPNA1//MPI//CCNJ//BCCIP//CCNJL//SORBS3//SNW1//WWTR1//KANK2//GPS2//NOP53//HDAC1//HMGB1//MXI1//ZFHX3//DNAJC17//IMPACT//YEATS2//PTCH1//RARA//ZNF649//SMARCA2//SUPT4H1//TP53//MZF1//EHMT1//MTA1//AURKB//CTR9//DLG3//ERBB2//PSME1//PTPRA//SPTBN2//SYNGAP1//MAP3K14//EXOSC10//RPS8//UPF3A//EIF4A3//MAP3K6//GHR//GPS1//TRIM3//TRIM2//RUSC1//RNF111//PRPF31//SF1//MLH1//DDX23//CELF4//RBM25//FAM172A//RBM19//DHX8…
organic substance metabolic process	Biological process	0.000395266	666	CDKN1A//BRD4//CDT1//CDK6//CDX2//HOXB13//CEBPB//PPP1R13L//OSR1//CREBBP//ZFP90//CUX1//DNMT1//ATN1//FLCN//ENO1//EP300//ETS2//FOXK1//KDM1A//ZHX3//CIC//RTF1//MGA//DNAJB5//KANK2//ZBTB20//GATA2//GLI2//GLI3//HIPK2//TAGLN3//HCFC1//HMGB1//HNRNPA2B1//HOXB4//JUN//SMAD2//MECP2//MEIS2//MSX2//ZFHX3//NFIC//NFIL3//NOTCH3//ZNF219//HDAC7//LYAR//YEATS2//MTA3//PHF12//ZBTB4//PURB//RARA//RPS27A//RREB1//SALL2//SFPQ//SIX…	regulation of cellular process	Biological process	0.0185266	238	KPNA1//RAD9A//DOT1L//CCNJ//BCCIP//CCNJL//SORBS3//SNW1//WWTR1//KANK2//GPS2//NOP53//HDAC1//HMGB1//MXI1//ZFHX3//DNAJC17//IMPACT//YEATS2//PTCH1//RARA//ZNF649//SMARCA2//SUPT4H1//TP53//MZF1//EHMT1//MTA1//AURKB//CTR9//DLG3//ERBB2//PSME1//PTPRA//SPTBN2//SYNGAP1//MAP3K14//MAP3K6//GHR//GPS1//CELF4//RBM25//FAM172A//RBM19//SLIRP//EGLN2//SOD2//NSG1//CORO1C//CACTIN//BRAT1//PLAUR//CDK2AP1//AXIN1//HMGB2//STX1A//…
cellular metabolic process	Biological process	2.18577e-07	654	UBXN2A//ATG2B//NSFL1C//RAB1A//VMP1//CDKN1A//BRD4//CDT1//CDK6//CDX2//HOXB13//CEBPB//PPP1R13L//OSR1//CREBBP//ZFP90//CUX1//DNMT1//ATN1//FLCN//ENO1//EP300//ETS2//FOXK1//KDM1A//ZHX3//CIC//RTF1//MGA//DNAJB5//KANK2//ZBTB20//GATA2//GLI2//GLI3//HIPK2//TAGLN3//HCFC1//HMGB1//HNRNPA2B1//HOXB4//JUN//SMAD2//MECP2//MEIS2//MSX2//ZFHX3//NFIC//NFIL3//NOTCH3//ZNF219//HDAC7//LYAR//YEATS2//MTA3//PHF12//ZBTB4//PURB//R…	nitrogen compound metabolic process	Biological process	0.000371306	237	APLF//KPNA1//MPI//CCNJ//BCCIP//CCNJL//SORBS3//SNW1//WWTR1//KANK2//GPS2//NOP53//HDAC1//HMGB1//MXI1//ZFHX3//DNAJC17//IMPACT//YEATS2//PTCH1//RARA//ZNF649//SMARCA2//SUPT4H1//TP53//MZF1//EHMT1//MTA1//AURKB//CTR9//DLG3//ERBB2//PSME1//PTPRA//SPTBN2//SYNGAP1//MAP3K14//EXOSC10//RPS8//UPF3A//EIF4A3//MAP3K6//GHR//GPS1//TRIM3//TRIM2//RUSC1//RNF111//PRPF31//SF1//MLH1//DDX23//CELF4//RBM25//FAM172A//RBM19//DHX8…
primary metabolic process	Biological process	1.9852e-08	648	CDKN1A//BRD4//CDT1//CDK6//CDX2//HOXB13//CEBPB//PPP1R13L//OSR1//CREBBP//ZFP90//CUX1//DNMT1//ATN1//FLCN//ENO1//EP300//ETS2//FOXK1//KDM1A//ZHX3//CIC//RTF1//MGA//DNAJB5//KANK2//ZBTB20//GATA2//GLI2//GLI3//HIPK2//TAGLN3//HCFC1//HMGB1//HNRNPA2B1//HOXB4//JUN//SMAD2//MECP2//MEIS2//MSX2//ZFHX3//NFIC//NFIL3//NOTCH3//ZNF219//HDAC7//LYAR//YEATS2//MTA3//PHF12//ZBTB4//PURB//RARA//RPS27A//RREB1//SALL2//SFPQ//SIX…	macromolecule metabolic process	Biological process	0.0183399	225	APLF//KPNA1//MPI//CCNJ//BCCIP//CCNJL//SORBS3//SNW1//WWTR1//KANK2//GPS2//NOP53//HDAC1//HMGB1//MXI1//ZFHX3//DNAJC17//IMPACT//YEATS2//PTCH1//RARA//ZNF649//SMARCA2//SUPT4H1//TP53//MZF1//EHMT1//MTA1//AURKB//CTR9//DLG3//ERBB2//PSME1//PTPRA//SPTBN2//SYNGAP1//MAP3K14//EXOSC10//RPS8//UPF3A//EIF4A3//MAP3K6//GHR//GPS1//TRIM3//TRIM2//RUSC1//RNF111//PRPF31//SF1//MLH1//DDX23//CELF4//RBM25//FAM172A//RBM19//DHX8…
nitrogen compound metabolic process	Biological process	1.57596e-09	630	CDKN1A//BRD4//CDT1//CDK6//CDX2//HOXB13//CEBPB//PPP1R13L//OSR1//CREBBP//ZFP90//CUX1//DNMT1//ATN1//FLCN//ENO1//EP300//ETS2//FOXK1//KDM1A//ZHX3//CIC//RTF1//MGA//DNAJB5//KANK2//ZBTB20//GATA2//GLI2//GLI3//HIPK2//TAGLN3//HCFC1//HMGB1//HNRNPA2B1//HOXB4//JUN//SMAD2//MECP2//MEIS2//MSX2//ZFHX3//NFIC//NFIL3//NOTCH3//ZNF219//HDAC7//LYAR//YEATS2//MTA3//PHF12//ZBTB4//PURB//RARA//RPS27A//RREB1//SALL2//SFPQ//SIX…	cellular macromolecule metabolic process	Biological process	0.000302933	195	APLF//KPNA1//MPI//CCNJ//BCCIP//CCNJL//SORBS3//SNW1//WWTR1//KANK2//GPS2//NOP53//HDAC1//HMGB1//MXI1//ZFHX3//DNAJC17//IMPACT//YEATS2//PTCH1//RARA//ZNF649//SMARCA2//SUPT4H1//TP53//MZF1//EHMT1//MTA1//AURKB//CTR9//DLG3//ERBB2//PSME1//PTPRA//SPTBN2//SYNGAP1//MAP3K14//EXOSC10//RPS8//UPF3A//EIF4A3//MAP3K6//GHR//GPS1//TRIM3//TRIM2//RUSC1//RNF111//MLH1//POLD4//SEM1//SLIRP//EIF5//EIF3I//EIF3J//NSG1//CORO1C//…
macromolecule metabolic process	Biological process	9.97487e-09	625	CDKN1A//BRD4//CDT1//CDK6//CDX2//HOXB13//CEBPB//PPP1R13L//OSR1//CREBBP//ZFP90//CUX1//DNMT1//ATN1//FLCN//ENO1//EP300//ETS2//FOXK1//KDM1A//ZHX3//CIC//RTF1//MGA//DNAJB5//KANK2//ZBTB20//GATA2//GLI2//GLI3//HIPK2//TAGLN3//HCFC1//HMGB1//HNRNPA2B1//HOXB4//JUN//SMAD2//MECP2//MEIS2//MSX2//ZFHX3//NFIC//NFIL3//NOTCH3//ZNF219//HDAC7//LYAR//YEATS2//MTA3//PHF12//ZBTB4//PURB//RARA//RPS27A//RREB1//SALL2//SFPQ//SIX…	cellular component organization or biogenesis	Biological process	6.14975e-06	169	TYMP//NOP53//MPI//NMD3//NUMA1//BCCIP//ATRX//EML3//DYNC1LI1//PRPF31//SF1//MTFR1//DDX23//DHX8//KRI1//NOP14//EXOSC10//RPS8//RUVBL2//MLH1//GPS1//POLD4//TP53//EGLN2//MTCL1//AAAS//RFX2//EIF5//EIF3I//EIF3J//MYOF//SOD2//NECTIN1//HMGB1//HMGB2//KPNA1//HDAC1//BRWD1//BANP//SUPT4H1//EHMT1//IPO4//KDM6B//ARID1B//SMARCA2//SUPT6H//DOT1L//DDX51//UTP11//EIF4A3//CELF4//NOL3//SLC12A4//STX2//STX1A//ITGB2//MFGE8//DMPK/…
cellular anatomical entity	Cellular component	0.000110927	988	ENO1//ENO3//HDAC7//SAP30//NCOR1//MORF4L1//CREBBP//EP300//JADE2//HCFC1//KAT6A//JADE3//SUPT20H//GOLGA8A//GOLGA2//GOLGA8B//PDCD6//OPTN//CNIH1//KDELR2//LMTK3//COL7A1//CUX1//CLSTN1//SCAP//SLC35A3//GBP2//GOLIM4//MIA3//MYO18A//MAN2A2//NOTCH3//NUMA1//STK26//PSEN2//TMEM167B//RAB1A//ACBD3//TMEM50B//FKRP//GNPTAB//CAV1//DSEL//RAB36//ARHGAP32//SH3BP1//PPP1R15A//PPP1R3B//EXOSC7//SPIDR//IK//JUN//SMARCE1//U2AF2/…	cellular anatomical entity	Cellular component	0.0165812	372	HDAC1//GOLGA2//NECAB3//STK25//FNDC3A//SACM1L//PGAP2//ST6GALNAC6//NUMA1//PNPLA8//STX18//GORASP1//UNC93B1//TRAPPC9//TPST2//NDST2//B3GALNT1//NAPA//AP3D1//EXOSC10//POLG2//CENPV//DYNC1LI1//AURKB//ATRX//WRAP53//DOT1L//CHD4//HMGB1//HMGB2//RARA//SMARCA2//TP53//IPO4//POLR3GL//RUNX2//AKAP8//MLH1//RUVBL2//MTCL1//CALM2//AAAS//AGO2//BTBD1//MFAP1//NOP53//ACACA//MAP3K14//LY6K//SLIRP//FHOD1//MICALL2//BAIAP2//CD3…
intracellular	Cellular component	2.37375e-35	904	ENO1//ENO3//HDAC7//SAP30//NCOR1//MORF4L1//CREBBP//EP300//JADE2//HCFC1//KAT6A//JADE3//SUPT20H//GOLGA8A//GOLGA2//GOLGA8B//PDCD6//OPTN//CNIH1//KDELR2//LMTK3//COL7A1//CUX1//CLSTN1//SCAP//SLC35A3//GBP2//GOLIM4//MIA3//MYO18A//MAN2A2//NOTCH3//NUMA1//STK26//PSEN2//TMEM167B//RAB1A//ACBD3//TMEM50B//FKRP//GNPTAB//CAV1//DSEL//RAB36//ARHGAP32//SH3BP1//UBE2J2//MED11//LMO7//DCUN1D1//RNF20//RANBP10//TRAF7//MED27…	intracellular	Cellular component	1.56739e-11	335	HDAC1//GOLGA2//NECAB3//STK25//FNDC3A//SACM1L//PGAP2//ST6GALNAC6//NUMA1//PNPLA8//STX18//GORASP1//UNC93B1//TRAPPC9//TPST2//NDST2//B3GALNT1//NAPA//AP3D1//ASB1//EXOSC10//POLG2//CCNJ//CCNJL//PSME1//CENPV//DYNC1LI1//AURKB//ATRX//WRAP53//DOT1L//CHD4//HMGB1//HMGB2//RARA//SMARCA2//TP53//IPO4//POLR3GL//RUNX2//AKAP8//MLH1//RUVBL2//MTCL1//CALM2//AAAS//AGO2//BTBD1//NOP53//ACACA//MAP3K14//LY6K//SLIRP//FHOD1//M…
organelle	Cellular component	6.4611e-32	868	HDAC7//SAP30//NCOR1//MORF4L1//CREBBP//EP300//JADE2//HCFC1//KAT6A//JADE3//SUPT20H//GOLGA8A//GOLGA2//GOLGA8B//PDCD6//OPTN//CNIH1//KDELR2//LMTK3//COL7A1//CUX1//CLSTN1//SCAP//SLC35A3//GBP2//GOLIM4//MIA3//MYO18A//MAN2A2//NOTCH3//NUMA1//STK26//PSEN2//TMEM167B//RAB1A//ACBD3//TMEM50B//FKRP//GNPTAB//CAV1//DSEL//RAB36//ARHGAP32//EXOSC7//SPIDR//IK//JUN//SMARCE1//U2AF2//ATP5F1C//ATP5PF//SARNP//VMP1//PIGQ//PP…	organelle	Cellular component	9.58137e-08	313	HDAC1//GOLGA2//NECAB3//STK25//FNDC3A//SACM1L//PGAP2//ST6GALNAC6//NUMA1//PNPLA8//STX18//GORASP1//UNC93B1//TRAPPC9//TPST2//NDST2//B3GALNT1//NAPA//AP3D1//EXOSC10//POLG2//CENPV//DYNC1LI1//AURKB//ATRX//WRAP53//DOT1L//CHD4//HMGB1//HMGB2//RARA//SMARCA2//TP53//IPO4//POLR3GL//RUNX2//AKAP8//MLH1//RUVBL2//MTCL1//CALM2//AAAS//AGO2//BTBD1//NOP53//ACACA//MAP3K14//LY6K//SLIRP//FHOD1//MICALL2//MCCC1//SERF2//SORB…
intracellular organelle	Cellular component	4.31774e-32	825	HDAC7//SAP30//NCOR1//MORF4L1//CREBBP//EP300//JADE2//HCFC1//KAT6A//JADE3//SUPT20H//GOLGA8A//GOLGA2//GOLGA8B//PDCD6//OPTN//CNIH1//KDELR2//LMTK3//COL7A1//CUX1//CLSTN1//SCAP//SLC35A3//GBP2//GOLIM4//MIA3//MYO18A//MAN2A2//NOTCH3//NUMA1//STK26//PSEN2//TMEM167B//RAB1A//ACBD3//TMEM50B//FKRP//GNPTAB//CAV1//DSEL//RAB36//ARHGAP32//EXOSC7//SPIDR//IK//JUN//SMARCE1//U2AF2//ATP5F1C//ATP5PF//SARNP//VMP1//PPP2R5C/…	membrane-bounded organelle	Cellular component	3.45105e-09	299	HDAC1//GOLGA2//NECAB3//STK25//FNDC3A//SACM1L//PGAP2//ST6GALNAC6//NUMA1//PNPLA8//STX18//GORASP1//UNC93B1//TRAPPC9//TPST2//NDST2//B3GALNT1//NAPA//AP3D1//EXOSC10//POLG2//ATRX//AURKB//CHD4//HMGB1//HMGB2//RARA//SMARCA2//TP53//IPO4//POLR3GL//RUNX2//MLH1//RUVBL2//NOP53//ACACA//MAP3K14//LY6K//SLIRP//AKAP8//MCCC1//SERF2//SORBS3//SPEG//YAP1//KHDRBS3//EGLN2//ZNF57//COX4I1//CSNK2A1//ZNF558//DHX8//DNM1//APLF/…
membrane-bounded organelle	Cellular component	3.39315e-25	803	HDAC7//SAP30//NCOR1//MORF4L1//CREBBP//EP300//JADE2//HCFC1//KAT6A//JADE3//SUPT20H//GOLGA8A//GOLGA2//GOLGA8B//PDCD6//OPTN//CNIH1//KDELR2//LMTK3//COL7A1//CUX1//CLSTN1//SCAP//SLC35A3//GBP2//GOLIM4//MIA3//MYO18A//MAN2A2//NOTCH3//NUMA1//STK26//PSEN2//TMEM167B//RAB1A//ACBD3//TMEM50B//FKRP//GNPTAB//CAV1//DSEL//RAB36//ARHGAP32//EXOSC7//SPIDR//IK//JUN//SMARCE1//U2AF2//ATP5F1C//ATP5PF//SARNP//VMP1//PIGQ//KM…	intracellular organelle	Cellular component	1.45409e-06	291	HDAC1//GOLGA2//NECAB3//STK25//FNDC3A//SACM1L//PGAP2//ST6GALNAC6//NUMA1//PNPLA8//STX18//GORASP1//UNC93B1//TRAPPC9//TPST2//NDST2//B3GALNT1//NAPA//AP3D1//EXOSC10//POLG2//CENPV//DYNC1LI1//AURKB//ATRX//WRAP53//DOT1L//CHD4//HMGB1//HMGB2//RARA//SMARCA2//TP53//IPO4//POLR3GL//RUNX2//AKAP8//MLH1//RUVBL2//MTCL1//CALM2//AAAS//AGO2//BTBD1//NOP53//ACACA//MAP3K14//LY6K//SLIRP//FHOD1//MICALL2//MCCC1//SERF2//SORB…
intracellular membrane-bounded organelle	Cellular component	1.25264e-21	712	HDAC7//SAP30//NCOR1//MORF4L1//CREBBP//EP300//JADE2//HCFC1//KAT6A//JADE3//SUPT20H//GOLGA8A//GOLGA2//GOLGA8B//PDCD6//OPTN//CNIH1//KDELR2//LMTK3//COL7A1//CUX1//CLSTN1//SCAP//SLC35A3//GBP2//GOLIM4//MIA3//MYO18A//MAN2A2//NOTCH3//NUMA1//STK26//PSEN2//TMEM167B//RAB1A//ACBD3//TMEM50B//FKRP//GNPTAB//CAV1//DSEL//RAB36//ARHGAP32//EXOSC7//SPIDR//IK//JUN//SMARCE1//U2AF2//ATP5F1C//ATP5PF//SARNP//VMP1//KMT5B//A…	cytoplasm	Cellular component	2.44291e-08	267	GOLGA2//NECAB3//STK25//FNDC3A//SACM1L//PGAP2//ST6GALNAC6//NUMA1//PNPLA8//STX18//GORASP1//UNC93B1//TRAPPC9//TPST2//NDST2//B3GALNT1//NAPA//AP3D1//POLG2//AGO2//BTBD1//LY6K//SLIRP//MCCC1//AKAP8//MRPL28//CKMT2//MRPL10//COX4I1//KANK2//GPD2//TCAIM//GPS2//HK1//BOLA3//FADS1//STYXL1//POLG//RSAD1//POLD4//GOLPH3//SOD2//TAZ//TP53//YWHAZ//GTPBP3//NAPG//NOL3//MTFR1//SCO2//MIGA1//TOMM40L//SLC25A53//CTBS//AP3M1//…
cytoplasm	Cellular component	8.16263e-18	701	ENO1//ENO3//GOLGA8A//GOLGA2//GOLGA8B//PDCD6//OPTN//CNIH1//KDELR2//LMTK3//COL7A1//CUX1//CLSTN1//SCAP//SLC35A3//GBP2//GOLIM4//MIA3//MYO18A//MAN2A2//NOTCH3//NUMA1//STK26//PSEN2//TMEM167B//RAB1A//ACBD3//TMEM50B//FKRP//GNPTAB//CAV1//DSEL//RAB36//ARHGAP32//SH3BP1//PPP1R15A//PPP1R3B//EXOSC7//ATP5F1C//ATP5PF//ATG2B//VMP1//UBAP1L//VPS37C//CHMP1A//WTIP//PATL1//LSM14A//LSM3//NANOS3//CAPRIN1//LIMD1//CLK3//SP…	intracellular membrane-bounded organelle	Cellular component	2.43854e-07	262	HDAC1//GOLGA2//NECAB3//STK25//FNDC3A//SACM1L//PGAP2//ST6GALNAC6//NUMA1//PNPLA8//STX18//GORASP1//UNC93B1//TRAPPC9//TPST2//NDST2//B3GALNT1//NAPA//AP3D1//EXOSC10//POLG2//ATRX//AURKB//CHD4//HMGB1//HMGB2//RARA//SMARCA2//TP53//IPO4//POLR3GL//RUNX2//MLH1//RUVBL2//NOP53//ACACA//MAP3K14//AKAP8//MCCC1//SERF2//SORBS3//SPEG//YAP1//KHDRBS3//EGLN2//ZNF57//COX4I1//CSNK2A1//ZNF558//DHX8//DNM1//APLF//CENPV//ERBB2…
nucleus	Cellular component	2.46159e-23	553	HDAC7//SAP30//NCOR1//MORF4L1//CREBBP//EP300//JADE2//HCFC1//KAT6A//JADE3//SUPT20H//EXOSC7//SPIDR//IK//JUN//SMARCE1//U2AF2//SARNP//KMT5B//ATRX//XRCC6//KDM1A//MCM4//PML//SP100//TOX4//TELO2//CHAF1A//CEBPB//DDX11//HMGB1//SMAD2//NFATC1//ASF1B//RARA//SMARCA2//SMARCA4//SMARCC2//SMARCD3//POLR3D//STAT6//TCF3//PCGF2//CDK13//TIMELESS//CDX2//BRD4//CHMP1A//RAD21//SMC1A//MLH3//SYN1//SMC3//EP400//ANP32E//WDR43//…	nucleus	Cellular component	0.000324416	184	HDAC1//EXOSC10//ATRX//AURKB//CHD4//HMGB1//HMGB2//RARA//SMARCA2//TP53//IPO4//POLR3GL//RUNX2//MLH1//RUVBL2//NOP53//ACACA//MAP3K14//AKAP8//MYOF//RNF43//RRM1//AAAS//MTA1//AKAP6//TMEM120B//DMPK//KPNA1//NPIPA8//YAP1//BAIAP2//KHDRBS3//EGLN2//USP43//MRPL10//CSNK2A1//DHX8//DNM1//APLF//ETV4//BRAT1//FDPS//POMZP3//SNW1//KDM6B//ZC3H4//CBY1//CIZ1//WWTR1//PRPF31//INTS1//USP21//AGO2//GPS1//GPS2//SAP30BP//GTF3C2/…
membrane-enclosed lumen	Cellular component	5.93073e-21	426	HDAC7//SAP30//NCOR1//MORF4L1//CREBBP//EP300//JADE2//HCFC1//KAT6A//JADE3//SUPT20H//EXOSC7//SPIDR//IK//JUN//SMARCE1//KMT5B//ATRX//KDM1A//XRCC6//MCM4//PML//SP100//TOX4//TELO2//CHAF1A//CEBPB//DDX11//HMGB1//SMAD2//NFATC1//ASF1B//RARA//SMARCA2//SMARCA4//SMARCC2//SMARCD3//POLR3D//STAT6//TCF3//PCGF2//CDK13//TIMELESS//CDX2//BRD4//CHMP1A//RAD21//SMC1A//MLH3//SYN1//SMC3//EP400//ANP32E//WDR43//ACACA//CCDC137…	protein-containing complex	Cellular component	0.000484707	143	HDAC1//GTF3C2//ASB1//EXOSC10//CCNJ//CCNJL//PSME1//RUVBL2//MCCC1//KPNA1//AAAS//POLR3E//POLR3GL//WWTR1//SMAD6//SMAD9//ZFHX3//TP53//TEAD2//RUNX2//YEATS2//DHX8//SNW1//HNRNPH3//C9ORF78//SF1//DDX23//PRPF31//WRAP53//TOMM40L//COX4I1//POLG//MRPL28//MRPL10//GNB1//AGO2//MSI1//IMPACT//EIF4E2//CPSF1//EIF3I//EIF3J//NUDCD3//DYNC1LI1//ATP1A1//CACNB3//GJD3//PFKP//CSNK2A1//RRM1//SUPT6H//STX1A//SPTBN2//GPS1//ITGB2/…
organelle lumen	Cellular component	5.93073e-21	426	HDAC7//SAP30//NCOR1//MORF4L1//CREBBP//EP300//JADE2//HCFC1//KAT6A//JADE3//SUPT20H//EXOSC7//SPIDR//IK//JUN//SMARCE1//KMT5B//ATRX//KDM1A//XRCC6//MCM4//PML//SP100//TOX4//TELO2//CHAF1A//CEBPB//DDX11//HMGB1//SMAD2//NFATC1//ASF1B//RARA//SMARCA2//SMARCA4//SMARCC2//SMARCD3//POLR3D//STAT6//TCF3//PCGF2//CDK13//TIMELESS//CDX2//BRD4//CHMP1A//RAD21//SMC1A//MLH3//SYN1//SMC3//EP400//ANP32E//WDR43//ACACA//CCDC137…	cytosol	Cellular component	3.01605e-07	141	PFKP//RRM1//RPS8//BCAS4//SGTA//BAIAP2//EIF4A3//ARFRP1//SERF2//SORBS3//LRRC23//YAP1//MRPL28//RUVBL2//SEC63//OSBPL9//CSNK2A1//DLG3//DMPK//TYMP//EIF4A2//EIF5//APLF//ERBB2//FDPS//HSPA4L//FNDC3A//PHLPP2//ZC3H4//TBC1D30//RUSC1//ALOX12//CBY1//GAK//GALE//WWTR1//GIGYF2//NPHP4//GHR//USP21//AGO2//SGSM3//GNB1//GPS1//GPS2//FHOD1//NOP53//HDAC1//HK1//ACACA//HMBS//BIRC3//KPNA1//KPNA4//KRT14//KRT15//KRT17//LLGL2/…
binding	Molecular function	4.34161e-12	893	SLFN13//IFIT5//EIF2AK4//ACBD3//SYT12//HSP90AA1//VPS11//TSPYL2//PDCD6//SIK1B//NUDT3//PPM1N//SIK1//YDJC//ENO1//ENO3//MORC2//ATP11B//ATP11C//NME1//STK26//PKM//CDC42BPG//PDXP//STK11//BRSK2//CDC42BPB//NCBP1//HMGB1//ITPR3//CELF4//RARA//FOXK1//NR5A2//JUN//NONO//KDM3A//SFPQ//SIX1//SOX2//CDX2//CEBPB//OSR1//CUX1//EP300//MLXIP//ZHX3//MGA//GLI3//HOXB4//HOXD3//MSX2//NFIL3//ZBTB4//PURB//RREB1//SALL2//SNAI1//ST…	binding	Molecular function	0.00218262	333	STX2//STX1A//NAPA//SYT12//APLF//EXOSC10//MVK//PDXK//MAP3K6//EIF4E2//AGO2//HMGB1//HMGB2//CELF4//RARA//HDAC1//NONO//MXI1//SOX13//YAP1//CHD4//ETV4//KDM6B//SMAD6//MYBL1//ZFHX3//RFX2//TP53//MZF1//RUNX2//MTA1//RUVBL2//SUPT4H1//CTR9//ERBB2//TEAD2//ZC3H4//BAIAP2//ITGB2//EPHA2//NECTIN1//ARHGEF1//MFGE8//POLG//NOP53//BANP//EHMT1//CIZ1//AEN//POLG2//ZNF57//ZNF558//ZSCAN25//ZNF780A//GTF3C2//SMAD9//ATRX//FANCI/…
protein binding	Molecular function	1.54459e-24	778	SYT12//ZNF326//UVSSA//CTR9//TCOF1//CREBBP//ATN1//EP300//KDM1A//NFATC1//PITX1//ZNHIT6//EDF1//MGA//HIPK2//JUN//NCOR1//GTF2A1//MTA3//CHD6//PHF12//SUMO2//SIX1//F2R//PPP5C//IGFBP3//LCN2//LRP1//STIM1//CAST//BRD4//BRD7//RNF20//SMARCA4//STK11//TP73//PTTG1IP//SETD7//TRIM24//DAG1//FKRP//CAP2//IQGAP2//DBN1//EPB41L1//DMTN//VASH1//FLNC//SYNE2//MACF1//SHROOM2//INPPL1//MYH10//MYO6//PLEC//SSH1//INO80//EPS8L1//SS…	protein binding	Molecular function	3.17377e-06	283	STX2//STX1A//NAPA//SYT12//AGO2//SUPT4H1//CTR9//ERBB2//HDAC1//TP53//TEAD2//RUVBL2//CHD4//MTA1//BAIAP2//ARHGEF1//ITGB2//POLG//NOP53//BANP//EHMT1//SPATA32//RUSC1//FHOD1//IMPACT//VPS16//SPTBN2//HOMER2//PRKCSH//BCR//TBC1D10A//CLCF1//NSG1//PLAUR//RARA//RNF43//SNW1//PTCH1//NOL3//HMGB1//IL17D//ITGB1BP2//MFGE8//P4HB//NAPG//STX18//STRN4//FMNL1//KDM6B//CBY1//AXIN1//DNM1//MTCL1//EML3//GOLGA2//NUMA1//YAP1//TR…
organic cyclic compound binding	Molecular function	1.06923e-09	427	SLFN13//IFIT5//EIF2AK4//ACBD3//HSP90AA1//VPS11//TSPYL2//NCBP1//HMGB1//CELF4//RARA//FOXK1//NR5A2//JUN//NONO//KDM3A//SFPQ//SIX1//SOX2//CDX2//CEBPB//OSR1//CUX1//ENO1//EP300//MLXIP//ZHX3//MGA//GLI3//HOXB4//HOXD3//MSX2//NFIL3//NME1//ZBTB4//PURB//RREB1//SALL2//SNAI1//STAT6//NR2F2//CNBP//RUNX1//SOX13//ETS2//KDM6B//GATA2//GLI2//SMAD2//MEIS2//ZFHX3//NFATC1//NFIC//YBX1//ZNF219//PITX1//CHD7//ARNTL2//RAD23B/…	organic cyclic compound binding	Molecular function	0.0069096	152	APLF//EXOSC10//EIF4E2//AGO2//HMGB1//HMGB2//CELF4//RARA//HDAC1//NONO//MXI1//SOX13//YAP1//CHD4//ETV4//KDM6B//SMAD6//MYBL1//ZFHX3//RFX2//TP53//MZF1//RUNX2//MTA1//RUVBL2//ZC3H4//CIZ1//AEN//POLG2//ZNF57//ZNF558//ZSCAN25//ZNF780A//GTF3C2//SMAD9//POLG//ATRX//BANP//FANCI//ARID1B//SMARCA2//SUPT6H//ZNF26//ZNF236//THAP7//TAF15//ZNF611//DOT1L//ZNF577//LBX2//PDCD5//TOX//AKAP8//MLH1//MRPL28//KHDRBS3//SEC63//ZC…
heterocyclic compound binding	Molecular function	7.21352e-10	423	SLFN13//IFIT5//EIF2AK4//ACBD3//HSP90AA1//VPS11//TSPYL2//NCBP1//HMGB1//CELF4//RARA//FOXK1//NR5A2//JUN//NONO//KDM3A//SFPQ//SIX1//SOX2//CDX2//CEBPB//OSR1//CUX1//ENO1//EP300//MLXIP//ZHX3//MGA//GLI3//HOXB4//HOXD3//MSX2//NFIL3//NME1//ZBTB4//PURB//RREB1//SALL2//SNAI1//STAT6//NR2F2//CNBP//RUNX1//SOX13//ETS2//KDM6B//GATA2//GLI2//SMAD2//MEIS2//ZFHX3//NFATC1//NFIC//YBX1//ZNF219//PITX1//CHD7//ARNTL2//RAD23B/…	heterocyclic compound binding	Molecular function	0.00721225	150	APLF//EXOSC10//EIF4E2//AGO2//HMGB1//HMGB2//CELF4//RARA//HDAC1//NONO//MXI1//SOX13//YAP1//CHD4//ETV4//KDM6B//SMAD6//MYBL1//ZFHX3//RFX2//TP53//MZF1//RUNX2//MTA1//RUVBL2//ZC3H4//CIZ1//AEN//POLG2//ZNF57//ZNF558//ZSCAN25//ZNF780A//GTF3C2//SMAD9//POLG//ATRX//BANP//FANCI//ARID1B//SMARCA2//SUPT6H//ZNF26//ZNF236//THAP7//TAF15//ZNF611//DOT1L//ZNF577//LBX2//PDCD5//TOX//AKAP8//MLH1//MRPL28//KHDRBS3//SEC63//ZC…
ion binding	Molecular function	0.0384235	363	ACBD3//PDCD6//SIK1B//NUDT3//PPM1N//SIK1//YDJC//ENO1//ENO3//MORC2//ATP11B//ATP11C//NME1//STK26//PKM//CDC42BPG//PDXP//STK11//BRSK2//CDC42BPB//ITPR3//FCHO2//HMGB1//SYT12//UGT1A7//UGT1A1//RARA//NR2F2//HSP90AB1//LCN2//P3H2//KDM3A//SOD1//CDH4//DAG1//CELSR3//CELSR2//MEGF8//F12//NID2//CLSTN1//NINL//TBC1D9B//MACF1//CRACR2B//SLC25A24//EHD4//EHD2//ANXA11//LRP1//NOTCH3//ITSN2//PLCB3//PPP3R1//PRRG1//SELENON//…	nucleic acid binding	Molecular function	0.00234734	112	EIF4E2//AGO2//HMGB1//HMGB2//CELF4//RARA//HDAC1//NONO//MXI1//SOX13//YAP1//CHD4//ETV4//KDM6B//SMAD6//MYBL1//ZFHX3//RFX2//TP53//MZF1//RUNX2//MTA1//RUVBL2//ZC3H4//POLG2//ZNF57//ZNF558//ZSCAN25//ZNF780A//GTF3C2//SMAD9//POLG//ATRX//BANP//FANCI//ARID1B//SMARCA2//SUPT6H//ZNF26//ZNF236//THAP7//TAF15//ZNF611//DOT1L//ZNF577//LBX2//PDCD5//TOX//AKAP8//MLH1//MRPL28//KHDRBS3//SEC63//ZC3H18//MRPL10//PUSL1//DHX8/…
nucleic acid binding	Molecular function	1.27022e-14	334	SLFN13//IFIT5//EIF2AK4//TSPYL2//NCBP1//HMGB1//CELF4//RARA//FOXK1//NR5A2//JUN//NONO//KDM3A//SFPQ//SIX1//SOX2//CDX2//CEBPB//OSR1//CUX1//ENO1//EP300//MLXIP//ZHX3//MGA//GLI3//HOXB4//HOXD3//MSX2//NFIL3//NME1//ZBTB4//PURB//RREB1//SALL2//SNAI1//STAT6//NR2F2//CNBP//RUNX1//SOX13//ETS2//KDM6B//GATA2//GLI2//SMAD2//MEIS2//ZFHX3//NFATC1//NFIC//YBX1//ZNF219//PITX1//CHD7//ARNTL2//RAD23B//SAFB//SMARCA4//SMARCC2/…	anion binding	Molecular function	0.00727657	75	HMGB1//MFGE8//SYT12//RARA//SPEG//STK25//RUVBL2//CHD4//CKMT2//CSNK2A1//DHX8//STKLD1//DMPK//EPHA2//EIF4A2//ERBB2//HSPA4L//GAK//HK1//ACACA//DDX51//MLH1//MVK//ATP1A1//PNPLA8//DYNC1LI1//PFKP//ATRX//NAGK//RIOK2//MCCC1//MOK//BCR//RRM1//CDK15//BMPR1A//SMARCA2//TP53//HSP90B1//NTPCR//DGKZ//PDXK//RUNX2//MAP3K14//UBA3//MAP3K6//AURKB//DDX23//ENTPD1//EIF4A3//DHX38//ARFRP1//DNM1//EIF5//RAB15//RAB4B//RHOF//GTPBP…
cation binding	Molecular function	0.0407951	255	PDCD6//SIK1B//NUDT3//PPM1N//SIK1//YDJC//ENO1//ENO3//MORC2//ATP11B//ATP11C//NME1//STK26//PKM//CDC42BPG//PDXP//STK11//BRSK2//CDC42BPB//LCN2//P3H2//KDM3A//SOD1//CDH4//DAG1//CELSR3//CELSR2//MEGF8//F12//NID2//CLSTN1//NINL//TBC1D9B//MACF1//CRACR2B//SLC25A24//EHD4//EHD2//ANXA11//ITPR3//LRP1//NOTCH3//ITSN2//PLCB3//PPP3R1//PRRG1//SELENON//STIM2//RCN2//CDH23//ITSN1//ANXA8//SLIT3//STIM1//TCHH//TPM4//TPT1//C…	enzyme binding	Molecular function	5.38522e-05	72	AGO2//SUPT4H1//CTR9//ERBB2//POLG//TP53//PRKCSH//BCR//TBC1D10A//ARHGEF1//CALM2//AKAP6//RGL3//IPO4//DENND1A//DENND1C//TBC1D30//TBC1D22A//AP3M1//SGSM3//LLGL2//MICALL2//RAB11FIP4//RPH3AL//DLG3//STX1A//AURKB//FAM83C//DNM1//GHR//GOLGA2//ITGB2//ATP1A1//RHOF//CCNJ//RAD9A//SLC12A4//YWHAZ//CACNB3//CCNJL//AXIN1//STYXL1//HSP90B1//PITPNM2//ELMO2//DAZAP2//SMAD6//WRAP53//EIF4E2//POMZP3//AKAP8//CHD4//HDAC1//RARA…
metal ion binding	Molecular function	0.0201782	254	PDCD6//SIK1B//NUDT3//PPM1N//SIK1//YDJC//ENO1//ENO3//MORC2//ATP11B//ATP11C//NME1//STK26//PKM//CDC42BPG//PDXP//STK11//BRSK2//CDC42BPB//LCN2//P3H2//KDM3A//SOD1//CDH4//DAG1//CELSR3//CELSR2//MEGF8//F12//NID2//CLSTN1//NINL//TBC1D9B//MACF1//CRACR2B//SLC25A24//EHD4//EHD2//ANXA11//ITPR3//LRP1//NOTCH3//ITSN2//PLCB3//PPP3R1//PRRG1//SELENON//STIM2//RCN2//CDH23//ITSN1//ANXA8//SLIT3//STIM1//TCHH//TPM4//TPT1//C…	RNA binding	Molecular function	1.22591e-06	71	EIF4E2//AGO2//SLC3A2//EXOSC10//SUPT4H1//HNRNPAB//CELF4//RBM25//EIF4A3//TP53//EIF4A2//EIF5//EIF3I//EIF3J//NOP53//MSI1//NOP14//PRPF31//FAM172A//CPSF1//SF1//RARA//WRAP53//AKAP8//MRPL28//KHDRBS3//SEC63//ZC3H18//MRPL10//PUSL1//DHX8//DNM1//FDPS//FNDC3A//SNW1//ZC3H4//MTCL1//GIGYF2//HMGB1//HMGB2//DDX51//HNRNPH3//MFAP1//NONO//P4HB//NMD3//UTP11//DYNC1LI1//GPATCH4//DNAJC17//BCCIP//FBRSL1//CACTIN//RPS8//KRI1…
RNA binding	Molecular function	6.85427e-19	197	SLFN13//IFIT5//EIF2AK4//NCBP1//LSM14A//HSP90AB1//ZFR//DDX11//CNBP//SNRNP35//HNRNPA3//SRRM3//CSTF2T//RBFOX2//HNRNPA2B1//MECP2//HNRNPM//RBM38//CELF4//PURB//RPL7//UPF3B//SNRNP70//TPR//TSN//SNIP1//NSRP1//FYTTD1//EIF3A//RNF20//RPL5//RPL41//RNF40//EIF5//EIF2B5//EIF5B//U2AF2//PATL1//HNRNPH1//PNPT1//EXOSC7//MTERF4//NOL12//SLU7//ZRSR2//RRP9//NOP10//SPOUT1//SOX2//RBM10//MYH10//LARP6//CAVIN1//NCL//RARA//RPS…	carbohydrate derivative binding	Molecular function	0.0238145	59	HMGB1//SPEG//STK25//RUVBL2//CHD4//CKMT2//CSNK2A1//DHX8//STKLD1//DMPK//EPHA2//EIF4A2//ERBB2//HSPA4L//GAK//HK1//ACACA//DDX51//MLH1//MVK//ATP1A1//PNPLA8//DYNC1LI1//PFKP//ATRX//NAGK//RIOK2//MCCC1//MOK//BCR//RRM1//CDK15//BMPR1A//SMARCA2//TP53//HSP90B1//NTPCR//DGKZ//PDXK//RUNX2//MAP3K14//UBA3//MAP3K6//AURKB//DDX23//ENTPD1//EIF4A3//DHX38//ARFRP1//DNM1//EIF5//RAB15//RAB4B//RHOF//GTPBP3//CTBS//PTCH1//PTPR…
enzyme binding	Molecular function	8.67393e-09	180	ZNF326//UVSSA//CTR9//TCOF1//LCN2//LRP1//STIM1//CAST//SH2B2//SH2B1//SPAG9//DSP//PRKD2//HDAC7//UGT1A7//FLCN//FGD1//ARHGEF18//RAPGEFL1//DOCK6//RPGR//ITSN1//DOCK7//EIF2B5//ARHGEF10//ARFGEF3//IQSEC1//RASGRF2//ITSN2//EPS8L1//ARHGEF40//PLEKHG5//SOS2//PPP1R15A//PHACTR4//CAP2//DUSP10//NUP50//LZTR1//IQGAP2//CDC42SE2//INF2//KIF3B//CDC42BPB//DENND2A//RAB3IL1//OPTN//EVI5L//TBC1D9B//CLEC16A//LLGL2//BICD1//RBSN…	nucleotide binding	Molecular function	0.0319028	56	SPEG//STK25//RUVBL2//CHD4//CKMT2//CSNK2A1//DHX8//STKLD1//DMPK//EPHA2//EIF4A2//ERBB2//HSPA4L//GAK//HK1//ACACA//DDX51//MLH1//MVK//ATP1A1//PNPLA8//DYNC1LI1//PFKP//ATRX//NAGK//RIOK2//MCCC1//MOK//BCR//RRM1//CDK15//BMPR1A//SMARCA2//TP53//HSP90B1//NTPCR//DGKZ//PDXK//RUNX2//MAP3K14//UBA3//MAP3K6//AURKB//DDX23//ENTPD1//EIF4A3//DHX38//ARFRP1//DNM1//EIF5//RAB15//RAB4B//RHOF//GTPBP3//APLF//EXOSC10

## Sheet: Figure 6
mRNA			lncRNA
pathway	Gene count	Genes	pathway	Gene count	Genes
Spliceosome	23	ACIN1//CTNNBL1//DDX23//DDX46//DHX38//DHX8//HNRNPA3//HNRNPM//ISY1//LSM3//NCBP1//PLRG1//PRPF3//PRPF40B//PRPF6//SLU7//SNRNP70//SNRPD2//SRSF7//SYF2//TXNL4A//U2AF2//WBP11	Hippo signaling pathway	10	AXIN1//BMPR1A//CTGF//DLG3//ITGB2//LLGL2//TEAD2//WWTR1//YAP1//YWHAZ
Pathways in cancer	31	ADCY1//ADCY7//CDH1//CDK6//CDKN1A//COL4A6//CREBBP//CXCL8//EP300//F2R//GLI2//GLI3//HSP90AA1//HSP90AB1//IKBKB//JUN//LAMA4//PLCB3//PLEKHG5//PML//RALBP1//RARA//RUNX1//SMAD2//SMO//SOS2//STAT5A//TCF7L1//TGFBR2//TPR//WNT7B	RNA transport	9	AAAS//EIF3I//EIF3J//EIF4A2//EIF4A3//EIF4E2//EIF5//NMD3//UPF3A
Hippo signaling pathway	15	ACTG1//CDH1//GLI2//LIMD1//LLGL2//PPP2R2B//SCRIB//SMAD2//SOX2//TCF7L1//TGFBR2//TP73//WNT7B//WTIP//YWHAE	Transcriptional misregulation in cancer	9	BIRC3//DOT1L//ETV4//GOLPH3//HDAC1//RARA//RUNX2//TAF15//TP53
B cell receptor signaling pathway	9	CARD11//IKBKB//INPPL1//JUN//NFATC1//NFKBIE//PIK3AP1//PPP3R1//SOS2	Epstein-Barr virus infection	9	CSNK2A1//ENTPD1//HDAC1//MAP3K14//POLR3E//POLR3GL//SNW1//TP53//YWHAZ
Adherens junction	9	ACTG1//CDH1//CREBBP//EP300//LMO7//SMAD2//SNAI1//TCF7L1//TGFBR2	Thyroid hormone signaling pathway	7	ATP1A1//HDAC1//MED13//MED14//PFKP//PLCD1//TP53
HTLV-I infection	21	ADCY1//ADCY7//BUB3//CANX//CDKN1A//CREBBP//CRTC2//EP300//ETS2//IKBKB//JUN//LTBR//MSX2//NFATC1//PPP3R1//RRAS//SMAD2//STAT5A//TCF3//TGFBR2//WNT7B	Spliceosome	7	DDX23//DHX38//DHX8//EIF4A3//PRPF31//RBM25//SNW1
Cell cycle	12	BUB3//CDK6//CDKN1A//CREBBP//EP300//GADD45B//MCM4//RAD21//SMAD2//SMC1A//SMC3//YWHAE	Pyrimidine metabolism	6	ENTPD1//POLD4//POLR3E//POLR3GL//RRM1//TYMP
Acute myeloid leukemia	7	IKBKB//PML//RARA//RUNX1//SOS2//STAT5A//TCF7L1	Central carbon metabolism in cancer	5	ERBB2//HK1//PFKP//SCO2//TP53
Notch signaling pathway	6	CREBBP//DTX2//EP300//MAML2//NOTCH3//PSEN2	Fructose and mannose metabolism	4	FBP2//HK1//MPI//PFKP
Transcriptional misregulation in cancer	15	ASPSCR1//CDKN1A//CEBPB//CXCL8//HIST1H3F//IGFBP3//NCOR1//PBX3//PML//PRCC//RARA//RUNX1//SIX1//TCF3//TGFBR2	Amino sugar and nucleotide sugar metabolism	4	GALE//HK1//MPI//NAGK
Lysine degradation	6	COLGALT1//ECHS1//KMT2B//KMT2D//KMT2E//SETD7	Endometrial cancer	4	AXIN1//ERBB2//MLH1//TP53

## Sheet: Figure 7
Supplementary Table S2
Gene	Coefficients
SLC27A6	0.04614
TRIM67	-0.119
SH2D1B	-0.04995
SAG	-0.34635
TMEM74	0.088913
SERPINB12	-0.01299
PLGLB1	-0.04893
C15orf53	-0.158
TSNAX-DISC1	0.382246
PCDHGA1	0.088898
BRINP3	0.078851
C11orf87	0.058386
HHIPL1	0.135905
TEX13A	-0.87652
SKAP1	-0.08264
ACSM2A	-0.23745
EXOC3L4	-0.03872
AGBL1-AS1	0.179824
HNRNPA3P2	-0.3107
BAIAP2	0.164151
SCDP1	0.161158
ALDH1A2	-0.09982
ALPK1	-0.2885
ITGA7	0.085734
FAM166B	-0.11809
BTN3A3	-0.07095
CERCAM	0.107665
MFSD2A	-0.06087
MITD1	-0.34887

## Sheet: Figure 8
Figure 8A					Figure 8B
Group	NC	NC	sh-TRMT61A	sh-TRMT61A	Group	NC	NC	sh-TRMT61A	sh-TRMT61A
sample	NC1	NC2	sh-TRMT61A-1	sh-TRMT61A-2	sample	NC1	NC2	sh-TRMT61A-1	sh-TRMT61A-2
FDX2	-3.51835	-4.2217	-3.65497	-1.935	ENST00000602138	-3.06659	-0.863768	1.71221	1.76267
AR	-3.51835	-2.19079	-3.65497	-4.2217	ENST00000491309	3.34078	2.89375	1.49855	1.54871
RBFOX3	-1.9678	-4.2217	-4.2217	-4.2217	ENST00000491370	-3.06659	-0.863768	0.943743	2.11392
SCN2B	-1.78928	-4.2217	-4.2217	-4.2217	AC074194.1	3.34078	2.80773	4.4738	4.40367
SEMA5B	-0.675632	-1.90889	-0.628729	0.0938611	ENST00000536140	2.27231	3.12473	0.943743	0.606404
CABP7	-2.6932	-3.69468	-4.2217	-4.2217	ENST00000586238	3.94786	3.05177	2.21093	2.39618
DAXX	-1.23782	-0.262748	0.701975	-0.134033	AC111200.2	-0.497543	2.40087	-0.809957	-3.06659
SMN2	0.301228	-0.802055	-1.3627	-1.45213	ENST00000647441	3.77244	3.49868	4.98605	4.27016
F8A2	-1.9678	-3.69468	-0.0261995	-2.66604	FP236241.1	3.57269	3.9236	1.71221	0.606404
HMOX2	2.52219	2.50547	-1.94392	-1.01324	AL358852.1	-0.497543	1.83212	3.0423	2.83488
IFI27L1	-2.6932	-2.19079	-0.14459	1.44922	ENST00000599950	-3.06659	-0.029633	-3.06659	2.92648
CELF4	-0.332011	0.436623	1.39644	1.62969	ENST00000552812	5.07423	4.99778	3.56637	4.33846
CHADL	-1.12757	-0.222411	-2.45369	-1.35302	ENST00000519477	2.43827	2.40087	0.558242	0.0769155
SPANXA2	-1.9678	-1.90889	-1.10091	-0.677181	CSPG4P12	0.37547	0.495515	2.68569	3.09389
					AP001830.1	4.24533	3.55256	1.71221	3.3134
					AC126755.1	3.16247	4.21847	1.89827	3.09389
					ENST00000560301	0.37547	1.83212	2.78344	3.7241
					ENST00000494448	3.34078	2.14434	1.49855	0.0769155
					AL161421.1	1.61547	3.8394	4.14648	4.40367
Figure 8C
hsa-miR-6887-3p	AR
hsa-miR-4733-5p	AR
hsa-miR-4467	F8A2
hsa-miR-7154-3p	AR
hsa-miR-6841-3p	AR
hsa-miR-5706	DAXX
hsa-miR-4782-5p	DAXX
hsa-miR-6847-5p	AR
hsa-miR-5591-3p	SMN2
hsa-miR-6854-5p	AR
hsa-miR-2113	AR
hsa-miR-660-5p	AR
hsa-miR-490-5p	AR
hsa-miR-339-5p	AR
hsa-miR-1290	AR
hsa-miR-766-5p	CHADL
hsa-miR-4448	AR
hsa-miR-8068	AR
hsa-miR-33b-5p	SEMA5B
hsa-miR-33a-5p	SEMA5B
hsa-miR-8485	AR
hsa-miR-5571-3p	AR
hsa-miR-6134	SCN2B
hsa-miR-4268	AR
hsa-miR-7854-3p	SCN2B
hsa-miR-92a-2-5p	AR
hsa-miR-4447	AR
hsa-miR-6780b-5p	AR
hsa-miR-4725-3p	AR
hsa-miR-135b-5p	AR
hsa-miR-135a-5p	AR
hsa-miR-302f	AR
hsa-miR-651-3p	AR
hsa-miR-5787	AR
hsa-miR-4505	AR
hsa-miR-6881-5p	SCN2B
hsa-miR-4695-5p	AR
hsa-miR-665	SCN2B
hsa-miR-6089	SCN2B
hsa-miR-6861-5p	AR
hsa-miR-5589-5p	AR
hsa-miR-7977	IFI27L1
hsa-miR-6762-3p	AR
hsa-miR-5196-3p	AR
hsa-miR-4677-3p	AR
hsa-miR-4693-3p	AR
hsa-miR-4456	AR
hsa-miR-4795-3p	AR
hsa-miR-4796-3p	AR
hsa-miR-126-5p	AR
hsa-miR-4468	AR
hsa-miR-5087	AR
hsa-miR-4280	AR
hsa-miR-6501-3p	AR
hsa-miR-7159-3p	AR
hsa-miR-190a-3p	AR
hsa-miR-5011-5p	AR
hsa-miR-6888-3p	AR
hsa-miR-4709-5p	AR
hsa-miR-338-5p	AR
hsa-miR-200b-5p	AR
hsa-miR-200a-5p	AR
hsa-miR-421	AR
hsa-miR-376a-5p	AR
hsa-miR-4796-5p	AR
hsa-miR-3163	AR
hsa-miR-3973	AR
hsa-miR-4262	AR
hsa-miR-514b-3p	AR
hsa-miR-514a-3p	AR
hsa-miR-3156-5p	CHADL
hsa-miR-605-5p	SCN2B
hsa-miR-410-3p	AR
hsa-miR-181d-5p	AR
hsa-miR-181c-5p	AR
hsa-miR-181b-5p	AR
hsa-miR-181a-5p	AR
hsa-miR-3924	AR
hsa-miR-4497	SCN2B
hsa-miR-4694-5p	IFI27L1
hsa-miR-6785-5p	AR
hsa-miR-4728-5p	AR
hsa-miR-4755-3p	CHADL
hsa-miR-1229-3p	AR
hsa-miR-6883-5p	AR
hsa-miR-149-3p	AR
hsa-miR-4673	AR
hsa-miR-4645-5p	AR
hsa-miR-4779	SCN2B
hsa-miR-5196-5p	AR
hsa-miR-4472	AR
hsa-miR-7111-5p	AR
hsa-miR-6870-5p	AR
hsa-miR-5698	AR
hsa-miR-4723-5p	AR
hsa-miR-4733-3p	AR
hsa-miR-4667-3p	AR
hsa-miR-6133	AR
hsa-miR-6129	AR
hsa-miR-574-5p	SCN2B
hsa-miR-4441	AR
hsa-miR-5681a	AR
hsa-miR-6810-5p	AR
hsa-miR-450a-2-3p	AR
hsa-miR-24-3p	SCN2B
hsa-miR-4310	AR
hsa-miR-6817-5p	AR
hsa-miR-4769-3p	AR
hsa-miR-1236-3p	AR
hsa-miR-6130	AR
hsa-miR-6127	AR
hsa-miR-4510	AR
hsa-miR-378a-5p	AR
hsa-miR-6875-3p	AR
hsa-miR-6088	AR
hsa-miR-4770	AR
hsa-miR-143-3p	AR
hsa-miR-4267	AR
hsa-miR-6887-3p	ENST00000602138
hsa-miR-4733-5p	ENST00000491370
hsa-miR-4467	ENST00000491370
hsa-miR-7154-3p	ENST00000491370
hsa-miR-6841-3p	ENST00000505025
hsa-miR-5706	ENST00000505025
hsa-miR-4782-5p	ENST00000505025
hsa-miR-6847-5p	ENST00000505025
hsa-miR-5591-3p	ENST00000505025
hsa-miR-6854-5p	ENST00000505025
hsa-miR-2113	ENST00000505025
hsa-miR-660-5p	ENST00000505025
hsa-miR-490-5p	ENST00000505025
hsa-miR-339-5p	ENST00000505025
hsa-miR-1290	ENST00000505025
hsa-miR-766-5p	ENST00000505025
hsa-miR-4448	ENST00000505025
hsa-miR-8068	ENST00000505025
hsa-miR-33b-5p	ENST00000505025
hsa-miR-33a-5p	ENST00000505025
hsa-miR-8485	ENST00000536140
hsa-miR-5571-3p	ENST00000536140
hsa-miR-6134	ENST00000536140
hsa-miR-4268	ENST00000536140
hsa-miR-7854-3p	ENST00000536140
hsa-miR-92a-2-5p	ENST00000536140
hsa-miR-4447	ENST00000536140
hsa-miR-6780b-5p	ENST00000536140
hsa-miR-4725-3p	ENST00000536140
hsa-miR-135b-5p	ENST00000536140
hsa-miR-135a-5p	ENST00000536140
hsa-miR-302f	ENST00000586238
hsa-miR-651-3p	ENST00000586238
hsa-miR-5787	ENST00000586238
hsa-miR-4505	ENST00000586238
hsa-miR-6881-5p	ENST00000586238
hsa-miR-4695-5p	ENST00000586238
hsa-miR-665	ENST00000586238
hsa-miR-6089	ENST00000586238
hsa-miR-6861-5p	ENST00000586238
hsa-miR-5589-5p	ENST00000586238
hsa-miR-7977	ENST00000586238
hsa-miR-6762-3p	ENST00000418877
hsa-miR-5196-3p	ENST00000418877
hsa-miR-4677-3p	ENST00000418877
hsa-miR-4693-3p	ENST00000418877
hsa-miR-4456	ENST00000418877
hsa-miR-4795-3p	ENST00000647441
hsa-miR-4796-3p	ENST00000647441
hsa-miR-126-5p	ENST00000647441
hsa-miR-4468	ENST00000647441
hsa-miR-5087	ENST00000647441
hsa-miR-4280	ENST00000647441
hsa-miR-6501-3p	ENST00000647441
hsa-miR-7159-3p	ENST00000647441
hsa-miR-190a-3p	ENST00000623374
hsa-miR-5011-5p	ENST00000623374
hsa-miR-6888-3p	ENST00000623374
hsa-miR-4709-5p	ENST00000623374
hsa-miR-338-5p	ENST00000623374
hsa-miR-200b-5p	ENST00000623374
hsa-miR-200a-5p	ENST00000623374
hsa-miR-421	ENST00000623374
hsa-miR-376a-5p	ENST00000623374
hsa-miR-4796-5p	ENST00000623374
hsa-miR-3163	ENST00000623374
hsa-miR-3973	ENST00000623374
hsa-miR-4262	ENST00000623374
hsa-miR-514b-3p	ENST00000623374
hsa-miR-514a-3p	ENST00000623374
hsa-miR-3156-5p	ENST00000623374
hsa-miR-605-5p	ENST00000623374
hsa-miR-410-3p	ENST00000623374
hsa-miR-181d-5p	ENST00000623374
hsa-miR-181c-5p	ENST00000623374
hsa-miR-181b-5p	ENST00000623374
hsa-miR-181a-5p	ENST00000623374
hsa-miR-3924	ENST00000623374
hsa-miR-4497	ENST00000623174
hsa-miR-4694-5p	ENST00000623174
hsa-miR-6785-5p	ENST00000552812
hsa-miR-4728-5p	ENST00000552812
hsa-miR-4755-3p	ENST00000552812
hsa-miR-1229-3p	ENST00000552812
hsa-miR-6883-5p	ENST00000552812
hsa-miR-149-3p	ENST00000552812
hsa-miR-4673	ENST00000552812
hsa-miR-4645-5p	ENST00000552812
hsa-miR-4779	ENST00000552812
hsa-miR-5196-5p	ENST00000552812
hsa-miR-4472	ENST00000552812
hsa-miR-7111-5p	ENST00000552812
hsa-miR-6870-5p	ENST00000552812
hsa-miR-5698	ENST00000552812
hsa-miR-4723-5p	ENST00000552812
hsa-miR-4733-3p	ENST00000552812
hsa-miR-4667-3p	ENST00000552812
hsa-miR-6133	ENST00000552812
hsa-miR-6129	ENST00000552812
hsa-miR-574-5p	ENST00000552812
hsa-miR-4441	ENST00000552812
hsa-miR-5681a	ENST00000552812
hsa-miR-6810-5p	ENST00000559989
hsa-miR-450a-2-3p	ENST00000559989
hsa-miR-24-3p	ENST00000559989
hsa-miR-4310	ENST00000528717
hsa-miR-6817-5p	ENST00000528717
hsa-miR-4769-3p	ENST00000528717
hsa-miR-1236-3p	ENST00000525846
hsa-miR-6130	ENST00000560301
hsa-miR-6127	ENST00000560301
hsa-miR-4510	ENST00000560301
hsa-miR-378a-5p	ENST00000560301
hsa-miR-6875-3p	ENST00000560301
hsa-miR-6088	ENST00000560301
hsa-miR-4770	ENST00000560301
hsa-miR-143-3p	ENST00000560301
hsa-miR-4267	ENST00000494448

## Sheet: Figure 9
Figure 9A
AR	SMN2	CHADL	SCN2B	ENST00000560301	ENST00000536140	ENST00000647441	ENST00000552812
0.01	0.03789	0.0016462	0.382894	0.0110917	0.0957411	0.0342182	0.00802929
0.02	0.039959	0.0673768	0.444252	0.0338936	0.148103	0.0355375	0.0352369
0.2	0.048784	0.115055	0.804233	0.0342182	0.510433	0.0569675	0.0559348
0.44	0.093818	0.176559	0.973981	0.0777929	0.628311	0.0777929	0.0712087
1.13	0.11248	0.499188	2.5108	0.0940206	0.647566	0.105331	0.161512
1.7	0.24974	0.749405	2.99887	0.103107	1.39629	0.208107	0.447683
1.83	0.525899	0.974056	3.14463	0.208107	1.65324	0.403988	0.604093
1.94	0.956248	1.27686	3.33569	0.414979	3.06942	0.414979	1.06536
2.39	1.12655	2.17641	4.13998	0.565744	4.24151	0.749405	2.11014
2.85	1.25937	2.93725	5.23836	0.749405	8.26806	0.974056	3.71577
3.11	1.27766	2.949	24.5544	0.974056	12.1693	1.22163	5.19104
3.29	2.88074	6.04826	28.366	1.22163	12.7362	1.97766	7.64519
5.84	2.96495	6.84194	62.4859	1.97766	17.6934	2.13637	7.8339
6.24	2.98786	13.0362	65.816	2.13637	22.1414	2.65813	9.98563
12.27	3.14576	16.368	71.7447	2.65813	43.0291	2.949	25.2828
12.28	3.84103	19.1047	127.011	2.949	52.5863	3.06942	264.825
12.83	25.345	33.4342	184.694	12.2777	92.7396	26.6931	687.835
17.4254	47.933	60.7482	185.07	21.5453	336.163	33.4342	1940.79
Figure 9B	(From TCGA databse)
AR					CHADL					SCN2B					SMN2
sampleID	time	Staus	RS	Label	sampleID	time	Staus	RS	Label	sampleID	time	Staus	RS	Label	sampleID	time	Staus	RS	Label
TCGA-ZF-A9RN-01	1.68493	1	3.21426	High groups	TCGA-ZF-A9RN-01	1.68493	1	1.27852	Low groups	TCGA-ZF-A9RN-01	1.68493	1	0	Low groups	TCGA-ZF-A9RN-01	1.68493	1	3.21366	High groups
TCGA-CF-A1HR-01	1.06575	0	2.68448	High groups	TCGA-CF-A1HR-01	1.06575	0	3.37694	High groups	TCGA-CF-A1HR-01	1.06575	0	0.0608775	High groups	TCGA-CF-A1HR-01	1.06575	0	2.17913	Low groups
TCGA-XF-A8HH-01	0.156164	1	2.06409	High groups	TCGA-XF-A8HH-01	0.156164	1	3.12626	High groups	TCGA-XF-A8HH-01	0.156164	1	0.110764	High groups	TCGA-XF-A8HH-01	0.156164	1	3.09737	High groups
TCGA-ZF-AA4W-01	5.0137	0	0.264476	Low groups	TCGA-ZF-AA4W-01	5.0137	0	1.07998	Low groups	TCGA-ZF-AA4W-01	5.0137	0	0.10165	High groups	TCGA-ZF-AA4W-01	5.0137	0	3.29253	High groups
TCGA-XF-A9SU-01	0.49863	1	0.639695	Low groups	TCGA-XF-A9SU-01	0.49863	1	2.65549	High groups	TCGA-XF-A9SU-01	0.49863	1	0.0207689	Low groups	TCGA-XF-A9SU-01	0.49863	1	2.27158	High groups
TCGA-DK-A3IQ-01	1.47671	1	2.40185	High groups	TCGA-DK-A3IQ-01	1.47671	1	1.90831	Low groups	TCGA-DK-A3IQ-01	1.47671	1	1.23995	High groups	TCGA-DK-A3IQ-01	1.47671	1	0.908659	Low groups
TCGA-FD-A6TK-01	0.90411	0	0.63143	Low groups	TCGA-FD-A6TK-01	0.90411	0	2.37637	Low groups	TCGA-FD-A6TK-01	0.90411	0	0.0346383	Low groups	TCGA-FD-A6TK-01	0.90411	0	1.81176	Low groups
TCGA-DK-A1A7-01	1.53425	0	1.00043	Low groups	TCGA-DK-A1A7-01	1.53425	0	2.57538	High groups	TCGA-DK-A1A7-01	1.53425	0	0.0204844	Low groups	TCGA-DK-A1A7-01	1.53425	0	1.8	Low groups
TCGA-CU-A5W6-01	0.153425	1	2.74565	High groups	TCGA-CU-A5W6-01	0.153425	1	3.44924	High groups	TCGA-CU-A5W6-01	0.153425	1	0.0496308	Low groups	TCGA-CU-A5W6-01	0.153425	1	2.11447	Low groups
TCGA-DK-A3X1-01	5.50411	0	2.09495	High groups	TCGA-DK-A3X1-01	5.50411	0	2.01493	Low groups	TCGA-DK-A3X1-01	5.50411	0	0	Low groups	TCGA-DK-A3X1-01	5.50411	0	2.45786	High groups
TCGA-XF-A9ST-01	0.350685	1	1.58111	High groups	TCGA-XF-A9ST-01	0.350685	1	1.47778	Low groups	TCGA-XF-A9ST-01	0.350685	1	0.0233263	Low groups	TCGA-XF-A9ST-01	0.350685	1	0.0416635	Low groups
TCGA-CF-A9FM-01	1.09041	0	4.16888	High groups	TCGA-CF-A9FM-01	1.09041	0	3.72956	High groups	TCGA-CF-A9FM-01	1.09041	0	0.0221902	Low groups	TCGA-CF-A9FM-01	1.09041	0	2.27301	High groups
TCGA-BT-A20V-01	0.421918	1	0.571046	Low groups	TCGA-BT-A20V-01	0.421918	1	1.8191	Low groups	TCGA-BT-A20V-01	0.421918	1	0	Low groups	TCGA-BT-A20V-01	0.421918	1	2.75768	High groups
TCGA-GV-A3QF-01	1.69041	1	0.176578	Low groups	TCGA-GV-A3QF-01	1.69041	1	2.99597	High groups	TCGA-GV-A3QF-01	1.69041	1	0	Low groups	TCGA-GV-A3QF-01	1.69041	1	2.55267	High groups
TCGA-DK-A2I4-01	11.8986	0	0.534659	Low groups	TCGA-DK-A2I4-01	11.8986	0	2.02659	Low groups	TCGA-DK-A2I4-01	11.8986	0	0.343237	High groups	TCGA-DK-A2I4-01	11.8986	0	1.94107	Low groups
TCGA-DK-A6B2-01	1.30685	0	1.26333	High groups	TCGA-DK-A6B2-01	1.30685	0	1.79768	Low groups	TCGA-DK-A6B2-01	1.30685	0	0.162081	High groups	TCGA-DK-A6B2-01	1.30685	0	2.14841	Low groups
TCGA-DK-A1AG-01	1.30137	0	2.62035	High groups	TCGA-DK-A1AG-01	1.30137	0	3.41298	High groups	TCGA-DK-A1AG-01	1.30137	0	0	Low groups	TCGA-DK-A1AG-01	1.30137	0	3.5468	High groups
TCGA-XF-A9SZ-01	2.35342	1	0.503959	Low groups	TCGA-XF-A9SZ-01	2.35342	1	2.31031	Low groups	TCGA-XF-A9SZ-01	2.35342	1	0.0918014	High groups	TCGA-XF-A9SZ-01	2.35342	1	3.49476	High groups
TCGA-E7-A519-01	1.39178	0	2.94636	High groups	TCGA-E7-A519-01	1.39178	0	4.59587	High groups	TCGA-E7-A519-01	1.39178	0	0	Low groups	TCGA-E7-A519-01	1.39178	0	1.37945	Low groups
TCGA-2F-A9KO-01	2.01096	1	4.37748	High groups	TCGA-2F-A9KO-01	2.01096	1	2.38565	Low groups	TCGA-2F-A9KO-01	2.01096	1	0.0216219	Low groups	TCGA-2F-A9KO-01	2.01096	1	0.0384362	Low groups
TCGA-ZF-A9R1-01	2.11781	0	3.89829	High groups	TCGA-ZF-A9R1-01	2.11781	0	3.06029	High groups	TCGA-ZF-A9R1-01	2.11781	0	0.0216219	Low groups	TCGA-ZF-A9R1-01	2.11781	0	0.282618	Low groups
TCGA-4Z-AA7S-01	2.91507	1	1.08284	High groups	TCGA-4Z-AA7S-01	2.91507	1	4.17315	High groups	TCGA-4Z-AA7S-01	2.91507	1	0.0194884	Low groups	TCGA-4Z-AA7S-01	2.91507	1	3.14941	High groups
TCGA-BL-A13J-01	0.221918	1	1.20002	High groups	TCGA-BL-A13J-01	0.221918	1	1.15741	Low groups	TCGA-BL-A13J-01	0.221918	1	0.149173	High groups	TCGA-BL-A13J-01	0.221918	1	0.177046	Low groups
TCGA-DK-A3IK-01	0.4	1	0.435735	Low groups	TCGA-DK-A3IK-01	0.4	1	3.49234	High groups	TCGA-DK-A3IK-01	0.4	1	0.0287106	Low groups	TCGA-DK-A3IK-01	0.4	1	0.324695	Low groups
TCGA-C4-A0F1-01	0.243836	0	0.206893	Low groups	TCGA-C4-A0F1-01	0.243836	0	0.90327	Low groups	TCGA-C4-A0F1-01	0.243836	0	0.0152121	Low groups	TCGA-C4-A0F1-01	0.243836	0	0.105276	Low groups
TCGA-DK-A3IS-01	4.18904	0	3.81322	High groups	TCGA-DK-A3IS-01	4.18904	0	2.69871	High groups	TCGA-DK-A3IS-01	4.18904	0	0.0124972	Low groups	TCGA-DK-A3IS-01	4.18904	0	3.00716	High groups
TCGA-UY-A9PH-01	4.27671	0	0.406863	Low groups	TCGA-UY-A9PH-01	4.27671	0	2.41376	High groups	TCGA-UY-A9PH-01	4.27671	0	0	Low groups	TCGA-UY-A9PH-01	4.27671	0	0.302407	Low groups
TCGA-E5-A4TZ-01	1.27945	1	0.24987	Low groups	TCGA-E5-A4TZ-01	1.27945	1	2.20301	Low groups	TCGA-E5-A4TZ-01	1.27945	1	0.237564	High groups	TCGA-E5-A4TZ-01	1.27945	1	2.37108	High groups
TCGA-DK-A3WW-01	1.73425	0	0.081476	Low groups	TCGA-DK-A3WW-01	1.73425	0	1.45728	Low groups	TCGA-DK-A3WW-01	1.73425	0	0.0166389	Low groups	TCGA-DK-A3WW-01	1.73425	0	3.68205	High groups
TCGA-K4-A5RH-01	0.756164	0	0.272023	Low groups	TCGA-K4-A5RH-01	0.756164	0	2.32711	Low groups	TCGA-K4-A5RH-01	0.756164	0	0.696973	High groups	TCGA-K4-A5RH-01	0.756164	0	1.90404	Low groups
TCGA-ZF-AA56-01	0.709589	1	1.65974	High groups	TCGA-ZF-AA56-01	0.709589	1	2.64032	High groups	TCGA-ZF-AA56-01	0.709589	1	0.0192037	Low groups	TCGA-ZF-AA56-01	0.709589	1	2.54634	High groups
TCGA-UY-A8OB-01	5.77808	0	0.0316775	Low groups	TCGA-UY-A8OB-01	5.77808	0	2.26409	Low groups	TCGA-UY-A8OB-01	5.77808	0	0.168899	High groups	TCGA-UY-A8OB-01	5.77808	0	1.54018	Low groups
TCGA-YC-A9TC-01	0.0547945	1	0.177982	Low groups	TCGA-YC-A9TC-01	0.0547945	1	2.70002	High groups	TCGA-YC-A9TC-01	0.0547945	1	0.0166389	Low groups	TCGA-YC-A9TC-01	0.0547945	1	3.05814	High groups
TCGA-CF-A7I0-01	1.00822	0	0.786596	Low groups	TCGA-CF-A7I0-01	1.00822	0	2.87446	High groups	TCGA-CF-A7I0-01	1.00822	0	0.123004	High groups	TCGA-CF-A7I0-01	1.00822	0	2.52847	High groups
TCGA-K4-A5RJ-01	1.47671	0	4.52784	High groups	TCGA-K4-A5RJ-01	1.47671	0	2.13346	Low groups	TCGA-K4-A5RJ-01	1.47671	0	0.0761486	High groups	TCGA-K4-A5RJ-01	1.47671	0	2.54201	High groups
TCGA-YF-AA3L-01	0.99726	0	0.143916	Low groups	TCGA-YF-AA3L-01	0.99726	0	4.23123	High groups	TCGA-YF-AA3L-01	0.99726	0	0.0325241	Low groups	TCGA-YF-AA3L-01	0.99726	0	1.37718	Low groups
TCGA-CF-A3MI-01	1.0137	0	0.383497	Low groups	TCGA-CF-A3MI-01	1.0137	0	2.41064	Low groups	TCGA-CF-A3MI-01	1.0137	0	0	Low groups	TCGA-CF-A3MI-01	1.0137	0	2.23909	High groups
TCGA-DK-A6B0-01	6.38356	0	3.87653	High groups	TCGA-DK-A6B0-01	6.38356	0	3.6225	High groups	TCGA-DK-A6B0-01	6.38356	0	0.0156403	Low groups	TCGA-DK-A6B0-01	6.38356	0	2.98057	High groups
TCGA-DK-A6B1-01	5.6137	0	3.37192	High groups	TCGA-DK-A6B1-01	5.6137	0	3.90641	High groups	TCGA-DK-A6B1-01	5.6137	0	0.0297002	Low groups	TCGA-DK-A6B1-01	5.6137	0	3.06518	High groups
TCGA-G2-AA3C-01	0.578082	1	0.140779	Low groups	TCGA-G2-AA3C-01	0.578082	1	1.4703	Low groups	TCGA-G2-AA3C-01	0.578082	1	0	Low groups	TCGA-G2-AA3C-01	0.578082	1	2.851	High groups
TCGA-XF-AAN3-01	7.19178	0	1.43675	High groups	TCGA-XF-AAN3-01	7.19178	0	1.58544	Low groups	TCGA-XF-AAN3-01	7.19178	0	0.295958	High groups	TCGA-XF-AAN3-01	7.19178	0	0.0684645	Low groups
TCGA-CU-A0YO-01	0.408219	1	3.27349	High groups	TCGA-CU-A0YO-01	0.408219	1	2.29031	Low groups	TCGA-CU-A0YO-01	0.408219	1	0.0657102	High groups	TCGA-CU-A0YO-01	0.408219	1	0.97159	Low groups
TCGA-BT-A3PJ-01	2.16164	0	0.106482	Low groups	TCGA-BT-A3PJ-01	2.16164	0	1.22373	Low groups	TCGA-BT-A3PJ-01	2.16164	0	0.0308304	Low groups	TCGA-BT-A3PJ-01	2.16164	0	0.0277203	Low groups
TCGA-CF-A47Y-01	1.02192	0	2.42102	High groups	TCGA-CF-A47Y-01	1.02192	0	2.62209	High groups	TCGA-CF-A47Y-01	1.02192	0	0.00977712	Low groups	TCGA-CF-A47Y-01	1.02192	0	1.93795	Low groups
TCGA-FD-A62O-01	0.591781	1	0.249142	Low groups	TCGA-FD-A62O-01	0.591781	1	2.3413	Low groups	TCGA-FD-A62O-01	0.591781	1	0	Low groups	TCGA-FD-A62O-01	0.591781	1	2.17453	Low groups
TCGA-BL-A0C8-01	3.33973	0	0.490194	Low groups	TCGA-BL-A0C8-01	3.33973	0	3.28675	High groups	TCGA-BL-A0C8-01	3.33973	0	0.0198679	Low groups	TCGA-BL-A0C8-01	3.33973	0	0.218513	Low groups
TCGA-E7-A7DV-01	0.10137	0	0.0970714	Low groups	TCGA-E7-A7DV-01	0.10137	0	1.39901	Low groups	TCGA-E7-A7DV-01	0.10137	0	0	Low groups	TCGA-E7-A7DV-01	0.10137	0	0.0251706	Low groups
TCGA-DK-A3WY-01	13.6082	0	1.06977	Low groups	TCGA-DK-A3WY-01	13.6082	0	1.58227	Low groups	TCGA-DK-A3WY-01	13.6082	0	0.305912	High groups	TCGA-DK-A3WY-01	13.6082	0	2.53107	High groups
TCGA-BT-A20N-01	2.17808	1	0.239642	Low groups	TCGA-BT-A20N-01	2.17808	1	2.54411	High groups	TCGA-BT-A20N-01	2.17808	1	0.0760117	High groups	TCGA-BT-A20N-01	2.17808	1	2.45778	High groups
TCGA-G2-A2ES-01	2.75068	1	0.196859	Low groups	TCGA-G2-A2ES-01	2.75068	1	0.52306	Low groups	TCGA-G2-A2ES-01	2.75068	1	0	Low groups	TCGA-G2-A2ES-01	2.75068	1	2.64099	High groups
TCGA-GC-A3YS-01	2.07671	0	0.589763	Low groups	TCGA-GC-A3YS-01	2.07671	0	1.34761	Low groups	TCGA-GC-A3YS-01	2.07671	0	0.291014	High groups	TCGA-GC-A3YS-01	2.07671	0	0.510253	Low groups
TCGA-FD-A43X-01	0.30137	0	0.543991	Low groups	TCGA-FD-A43X-01	0.30137	0	4.11988	High groups	TCGA-FD-A43X-01	0.30137	0	0.0143553	Low groups	TCGA-FD-A43X-01	0.30137	0	3.27916	High groups
TCGA-XF-A9SM-01	2.87123	0	0.230326	Low groups	TCGA-XF-A9SM-01	2.87123	0	0.960808	Low groups	TCGA-XF-A9SM-01	2.87123	0	0.142217	High groups	TCGA-XF-A9SM-01	2.87123	0	2.88727	High groups
TCGA-DK-A6AV-01	5.34795	0	0.306612	Low groups	TCGA-DK-A6AV-01	5.34795	0	3.53047	High groups	TCGA-DK-A6AV-01	5.34795	0	0	Low groups	TCGA-DK-A6AV-01	5.34795	0	2.40417	High groups
TCGA-GU-A42Q-01	0.942466	1	0.62368	Low groups	TCGA-GU-A42Q-01	0.942466	1	0.73266	Low groups	TCGA-GU-A42Q-01	0.942466	1	0.0326651	Low groups	TCGA-GU-A42Q-01	0.942466	1	1.42508	Low groups
TCGA-C4-A0F7-01	0.169863	1	2.82416	High groups	TCGA-C4-A0F7-01	0.169863	1	0.98178	Low groups	TCGA-C4-A0F7-01	0.169863	1	0.0549179	High groups	TCGA-C4-A0F7-01	0.169863	1	3.02825	High groups
TCGA-CF-A47W-01	1.00822	0	3.15853	High groups	TCGA-CF-A47W-01	1.00822	0	3.99815	High groups	TCGA-CF-A47W-01	1.00822	0	0.0371713	Low groups	TCGA-CF-A47W-01	1.00822	0	2.27769	High groups
TCGA-XF-AAMQ-01	5.96438	0	0.345851	Low groups	TCGA-XF-AAMQ-01	5.96438	0	3.18223	High groups	TCGA-XF-AAMQ-01	5.96438	0	0	Low groups	TCGA-XF-AAMQ-01	5.96438	0	2.56599	High groups
TCGA-K4-A3WS-01	2.08493	0	1.93859	High groups	TCGA-K4-A3WS-01	2.08493	0	1.99375	Low groups	TCGA-K4-A3WS-01	2.08493	0	0.508327	High groups	TCGA-K4-A3WS-01	2.08493	0	2.75251	High groups
TCGA-C4-A0EZ-01	0.747945	1	0.212134	Low groups	TCGA-C4-A0EZ-01	0.747945	1	1.59612	Low groups	TCGA-C4-A0EZ-01	0.747945	1	0.0187766	Low groups	TCGA-C4-A0EZ-01	0.747945	1	2.66657	High groups
TCGA-CF-A47S-01	0.912329	0	0.556503	Low groups	TCGA-CF-A47S-01	0.912329	0	3.32253	High groups	TCGA-CF-A47S-01	0.912329	0	0.00705194	Low groups	TCGA-CF-A47S-01	0.912329	0	2.03161	Low groups
TCGA-ZF-AA5P-01	1.01918	0	2.0916	High groups	TCGA-ZF-AA5P-01	1.01918	0	1.25133	Low groups	TCGA-ZF-AA5P-01	1.01918	0	0.319618	High groups	TCGA-ZF-AA5P-01	1.01918	0	1.74717	Low groups
TCGA-XF-A9SX-01	1.96986	1	0.630219	Low groups	TCGA-XF-A9SX-01	1.96986	1	2.2716	Low groups	TCGA-XF-A9SX-01	1.96986	1	0.336169	High groups	TCGA-XF-A9SX-01	1.96986	1	2.08994	Low groups
TCGA-FD-A3B8-01	1.05205	0	1.55203	High groups	TCGA-FD-A3B8-01	1.05205	0	1.41273	Low groups	TCGA-FD-A3B8-01	1.05205	0	0.144307	High groups	TCGA-FD-A3B8-01	1.05205	0	1.30258	Low groups
TCGA-CF-A27C-01	1.16438	0	3.85564	High groups	TCGA-CF-A27C-01	1.16438	0	3.36422	High groups	TCGA-CF-A27C-01	1.16438	0	0.013498	Low groups	TCGA-CF-A27C-01	1.16438	0	2.09248	Low groups
TCGA-XF-A9T4-01	1.35616	1	0.408603	Low groups	TCGA-XF-A9T4-01	1.35616	1	2.23637	Low groups	TCGA-XF-A9T4-01	1.35616	1	0.0139267	Low groups	TCGA-XF-A9T4-01	1.35616	1	2.60949	High groups
TCGA-HQ-A2OF-01	5.33425	0	0.275365	Low groups	TCGA-HQ-A2OF-01	5.33425	0	1.31788	Low groups	TCGA-HQ-A2OF-01	5.33425	0	0	Low groups	TCGA-HQ-A2OF-01	5.33425	0	3.14055	High groups
TCGA-DK-AA74-01	4.67945	0	0.905505	Low groups	TCGA-DK-AA74-01	4.67945	0	2.51488	High groups	TCGA-DK-AA74-01	4.67945	0	1.42062	High groups	TCGA-DK-AA74-01	4.67945	0	0.434562	Low groups
TCGA-FD-A3SM-01	1.49863	1	2.47874	High groups	TCGA-FD-A3SM-01	1.49863	1	3.21254	High groups	TCGA-FD-A3SM-01	1.49863	1	0.434882	High groups	TCGA-FD-A3SM-01	1.49863	1	2.01017	Low groups
TCGA-KQ-A41P-01	2.99726	0	0.362105	Low groups	TCGA-KQ-A41P-01	2.99726	0	2.92088	High groups	TCGA-KQ-A41P-01	2.99726	0	0.0536674	High groups	TCGA-KQ-A41P-01	2.99726	0	2.03436	Low groups
TCGA-C4-A0F6-01	1.91781	0	2.97744	High groups	TCGA-C4-A0F6-01	1.91781	0	2.55238	High groups	TCGA-C4-A0F6-01	1.91781	0	0.051024	High groups	TCGA-C4-A0F6-01	1.91781	0	1.96621	Low groups
TCGA-FD-A3B5-01	0.745205	1	0.253626	Low groups	TCGA-FD-A3B5-01	0.745205	1	1.85368	Low groups	TCGA-FD-A3B5-01	0.745205	1	0.627327	High groups	TCGA-FD-A3B5-01	0.745205	1	0.47228	Low groups
TCGA-4Z-AA80-01	0.0520548	1	0.311387	Low groups	TCGA-4Z-AA80-01	0.0520548	1	1.77176	Low groups	TCGA-4Z-AA80-01	0.0520548	1	0.0496308	Low groups	TCGA-4Z-AA80-01	0.0520548	1	2.57345	High groups
TCGA-FD-A3B6-01	2.75342	1	0.123931	Low groups	TCGA-FD-A3B6-01	2.75342	1	1.58741	Low groups	TCGA-FD-A3B6-01	2.75342	1	0	Low groups	TCGA-FD-A3B6-01	2.75342	1	2.12155	Low groups
TCGA-4Z-AA87-01	3.98356	0	2.36415	High groups	TCGA-4Z-AA87-01	3.98356	0	1.17894	Low groups	TCGA-4Z-AA87-01	3.98356	0	0.0149265	Low groups	TCGA-4Z-AA87-01	3.98356	0	2.77239	High groups
TCGA-DK-A1A6-01	5.53425	0	0.436801	Low groups	TCGA-DK-A1A6-01	5.53425	0	2.79585	High groups	TCGA-DK-A1A6-01	5.53425	0	0	Low groups	TCGA-DK-A1A6-01	5.53425	0	3.42801	High groups
TCGA-DK-A1AD-01	9.36986	0	4.6666	High groups	TCGA-DK-A1AD-01	9.36986	0	2.83222	High groups	TCGA-DK-A1AD-01	9.36986	0	0.352081	High groups	TCGA-DK-A1AD-01	9.36986	0	2.26571	High groups
TCGA-FD-A5BS-01	4.49041	0	0.957692	Low groups	TCGA-FD-A5BS-01	4.49041	0	1.05214	Low groups	TCGA-FD-A5BS-01	4.49041	0	0.120086	High groups	TCGA-FD-A5BS-01	4.49041	0	1.37334	Low groups
TCGA-2F-A9KW-01	0.69589	1	1.03048	Low groups	TCGA-2F-A9KW-01	0.69589	1	1.90781	Low groups	TCGA-2F-A9KW-01	0.69589	1	0.044604	Low groups	TCGA-2F-A9KW-01	0.69589	1	3.61308	High groups
TCGA-DK-AA6T-01	1.56712	0	0.636265	Low groups	TCGA-DK-AA6T-01	1.56712	0	1.14287	Low groups	TCGA-DK-AA6T-01	1.56712	0	0.0999011	High groups	TCGA-DK-AA6T-01	1.56712	0	2.09795	Low groups
TCGA-4Z-AA84-01	1.26027	0	0.326307	Low groups	TCGA-4Z-AA84-01	1.26027	0	2.77383	High groups	TCGA-4Z-AA84-01	1.26027	0	0.0184917	Low groups	TCGA-4Z-AA84-01	1.26027	0	0.0654344	Low groups
TCGA-FJ-A3Z9-01	1.05479	1	0.521051	Low groups	TCGA-FJ-A3Z9-01	1.05479	1	2.80915	High groups	TCGA-FJ-A3Z9-01	1.05479	1	0	Low groups	TCGA-FJ-A3Z9-01	1.05479	1	2.07581	Low groups
TCGA-CU-A0YR-01	1.26027	1	0.540622	Low groups	TCGA-CU-A0YR-01	1.26027	1	1.94561	Low groups	TCGA-CU-A0YR-01	1.26027	1	0	Low groups	TCGA-CU-A0YR-01	1.26027	1	2.65654	High groups
TCGA-FD-A3B3-01	2.66849	1	0.793188	Low groups	TCGA-FD-A3B3-01	2.66849	1	0.718175	Low groups	TCGA-FD-A3B3-01	2.66849	1	1.1109	High groups	TCGA-FD-A3B3-01	2.66849	1	1.7632	Low groups
TCGA-FD-A43N-01	1.91507	0	0.872711	Low groups	TCGA-FD-A43N-01	1.91507	0	2.26508	Low groups	TCGA-FD-A43N-01	1.91507	0	0.0229004	Low groups	TCGA-FD-A43N-01	1.91507	0	2.21422	High groups
TCGA-BL-A13I-01	0.610959	1	2.87232	High groups	TCGA-BL-A13I-01	0.610959	1	1.91425	Low groups	TCGA-BL-A13I-01	0.610959	1	0.075099	High groups	TCGA-BL-A13I-01	0.610959	1	2.59885	High groups
TCGA-KQ-A41S-01	0.0958904	0	3.24387	High groups	TCGA-KQ-A41S-01	0.0958904	0	2.52105	High groups	TCGA-KQ-A41S-01	0.0958904	0	0.394953	High groups	TCGA-KQ-A41S-01	0.0958904	0	1.03851	Low groups
TCGA-4Z-AA86-01	0.852055	1	0.427284	Low groups	TCGA-4Z-AA86-01	0.852055	1	2.0545	Low groups	TCGA-4Z-AA86-01	0.852055	1	0.192952	High groups	TCGA-4Z-AA86-01	0.852055	1	1.64672	Low groups
TCGA-E7-A5KF-01	0.0547945	0	5.25971	High groups	TCGA-E7-A5KF-01	0.0547945	0	4.21342	High groups	TCGA-E7-A5KF-01	0.0547945	0	0	Low groups	TCGA-E7-A5KF-01	0.0547945	0	1.85412	Low groups
TCGA-XF-AAN7-01	1.54795	1	5.12144	High groups	TCGA-XF-AAN7-01	1.54795	1	0.662661	Low groups	TCGA-XF-AAN7-01	1.54795	1	0.675274	High groups	TCGA-XF-AAN7-01	1.54795	1	2.46129	High groups
TCGA-DK-AA6M-01	4.33425	0	0.441908	Low groups	TCGA-DK-AA6M-01	4.33425	0	2.29087	Low groups	TCGA-DK-AA6M-01	4.33425	0	0.156267	High groups	TCGA-DK-AA6M-01	4.33425	0	2.91317	High groups
TCGA-CU-A3YL-01	2.48219	0	0.766383	Low groups	TCGA-CU-A3YL-01	2.48219	0	2.59744	High groups	TCGA-CU-A3YL-01	2.48219	0	0	Low groups	TCGA-CU-A3YL-01	2.48219	0	1.97651	Low groups
TCGA-ZF-A9RD-01	1.11781	1	0.216238	Low groups	TCGA-ZF-A9RD-01	1.11781	1	0.773828	Low groups	TCGA-ZF-A9RD-01	1.11781	1	0.912267	High groups	TCGA-ZF-A9RD-01	1.11781	1	2.70419	High groups
TCGA-C4-A0F0-01	0.161644	0	0.187134	Low groups	TCGA-C4-A0F0-01	0.161644	0	0.751806	Low groups	TCGA-C4-A0F0-01	0.161644	0	0.233397	High groups	TCGA-C4-A0F0-01	0.161644	0	2.66751	High groups
TCGA-FD-A3SR-01	1.64932	1	2.5792	High groups	TCGA-FD-A3SR-01	1.64932	1	2.51695	High groups	TCGA-FD-A3SR-01	1.64932	1	0.638584	High groups	TCGA-FD-A3SR-01	1.64932	1	2.58316	High groups
TCGA-DK-A6B5-01	4.22466	0	0.15082	Low groups	TCGA-DK-A6B5-01	4.22466	0	3.01728	High groups	TCGA-DK-A6B5-01	4.22466	0	0.0289934	Low groups	TCGA-DK-A6B5-01	4.22466	0	0.611645	Low groups
TCGA-HQ-A5ND-01	0.750685	1	0.0978804	Low groups	TCGA-HQ-A5ND-01	0.750685	1	1.80294	Low groups	TCGA-HQ-A5ND-01	0.750685	1	0.16633	High groups	TCGA-HQ-A5ND-01	0.750685	1	3.45973	High groups
TCGA-DK-AA76-01	1.00274	0	2.90074	High groups	TCGA-DK-AA76-01	1.00274	0	2.92744	High groups	TCGA-DK-AA76-01	1.00274	0	0	Low groups	TCGA-DK-AA76-01	1.00274	0	2.27232	High groups
TCGA-CF-A47V-01	1.03836	0	1.37962	High groups	TCGA-CF-A47V-01	1.03836	0	3.24588	High groups	TCGA-CF-A47V-01	1.03836	0	0	Low groups	TCGA-CF-A47V-01	1.03836	0	2.24169	High groups
TCGA-E7-A3Y1-01	0.446575	0	3.88734	High groups	TCGA-E7-A3Y1-01	0.446575	0	3.1303	High groups	TCGA-E7-A3Y1-01	0.446575	0	0.0535284	High groups	TCGA-E7-A3Y1-01	0.446575	0	0.0480967	Low groups
TCGA-ZF-AA53-01	4.82466	0	0.131853	Low groups	TCGA-ZF-AA53-01	4.82466	0	1.23284	Low groups	TCGA-ZF-AA53-01	4.82466	0	1.56784	High groups	TCGA-ZF-AA53-01	4.82466	0	2.07042	Low groups
TCGA-ZF-A9R7-01	1.82192	0	0.180657	Low groups	TCGA-ZF-A9R7-01	1.82192	0	2.51369	High groups	TCGA-ZF-A9R7-01	1.82192	0	0	Low groups	TCGA-ZF-A9R7-01	1.82192	0	2.47386	High groups
TCGA-GV-A40G-01	1.58904	0	3.54633	High groups	TCGA-GV-A40G-01	1.58904	0	3.02093	High groups	TCGA-GV-A40G-01	1.58904	0	0	Low groups	TCGA-GV-A40G-01	1.58904	0	0.80925	Low groups
TCGA-4Z-AA7M-01	1.35616	0	3.38303	High groups	TCGA-4Z-AA7M-01	1.35616	0	2.84022	High groups	TCGA-4Z-AA7M-01	1.35616	0	0.132774	High groups	TCGA-4Z-AA7M-01	1.35616	0	2.45788	High groups
TCGA-BT-A2LD-01	1.70685	1	0.471239	Low groups	TCGA-BT-A2LD-01	1.70685	1	2.39438	Low groups	TCGA-BT-A2LD-01	1.70685	1	0.1644	High groups	TCGA-BT-A2LD-01	1.70685	1	1.83697	Low groups
TCGA-4Z-AA82-01	4.26301	1	0.288063	Low groups	TCGA-4Z-AA82-01	4.26301	1	3.25591	High groups	TCGA-4Z-AA82-01	4.26301	1	0.0606008	High groups	TCGA-4Z-AA82-01	4.26301	1	2.63976	High groups
TCGA-FD-A62P-01	0.523288	1	0.548437	Low groups	TCGA-FD-A62P-01	0.523288	1	2.80074	High groups	TCGA-FD-A62P-01	0.523288	1	0.288654	High groups	TCGA-FD-A62P-01	0.523288	1	1.62854	Low groups
TCGA-DK-AA6U-01	1.58356	0	4.36599	High groups	TCGA-DK-AA6U-01	1.58356	0	2.85048	High groups	TCGA-DK-AA6U-01	1.58356	0	0.0931545	High groups	TCGA-DK-AA6U-01	1.58356	0	2.9106	High groups
TCGA-FD-A3N6-01	2.33151	0	0.100978	Low groups	TCGA-FD-A3N6-01	2.33151	0	2.29863	Low groups	TCGA-FD-A3N6-01	2.33151	0	0.219711	High groups	TCGA-FD-A3N6-01	2.33151	0	1.04635	Low groups
TCGA-2F-A9KR-01	8.72055	1	4.71496	High groups	TCGA-2F-A9KR-01	8.72055	1	4.10083	High groups	TCGA-2F-A9KR-01	8.72055	1	0	Low groups	TCGA-2F-A9KR-01	8.72055	1	2.44694	High groups
TCGA-CF-A3MF-01	1.04932	0	0.113167	Low groups	TCGA-CF-A3MF-01	1.04932	0	1.57148	Low groups	TCGA-CF-A3MF-01	1.04932	0	0.0152121	Low groups	TCGA-CF-A3MF-01	1.04932	0	1.18853	Low groups
TCGA-CU-A3KJ-01	1.53973	0	0.214995	Low groups	TCGA-CU-A3KJ-01	1.53973	0	1.35451	Low groups	TCGA-CU-A3KJ-01	1.53973	0	0.399991	High groups	TCGA-CU-A3KJ-01	1.53973	0	1.24318	Low groups
TCGA-FD-A6TC-01	0.512329	0	0.760349	Low groups	TCGA-FD-A6TC-01	0.512329	0	2.22191	Low groups	TCGA-FD-A6TC-01	0.512329	0	0.315798	High groups	TCGA-FD-A6TC-01	0.512329	0	2.28015	High groups
TCGA-XF-A8HB-01	3.75342	0	0.0924781	Low groups	TCGA-XF-A8HB-01	3.75342	0	3.08984	High groups	TCGA-XF-A8HB-01	3.75342	0	0.0142124	Low groups	TCGA-XF-A8HB-01	3.75342	0	2.50792	High groups
TCGA-XF-AAN1-01	2.57808	1	2.96807	High groups	TCGA-XF-AAN1-01	2.57808	1	3.68407	High groups	TCGA-XF-AAN1-01	2.57808	1	0.0263043	Low groups	TCGA-XF-AAN1-01	2.57808	1	2.34028	High groups
TCGA-FJ-A871-01	0.745205	1	0.469157	Low groups	TCGA-FJ-A871-01	0.745205	1	1.1304	Low groups	TCGA-FJ-A871-01	0.745205	1	0.0176369	Low groups	TCGA-FJ-A871-01	0.745205	1	3.07308	High groups
TCGA-UY-A9PA-01	2.93699	0	3.08003	High groups	TCGA-UY-A9PA-01	2.93699	0	2.29646	Low groups	TCGA-UY-A9PA-01	2.93699	0	0.0536674	High groups	TCGA-UY-A9PA-01	2.93699	0	2.44821	High groups
TCGA-E7-A4IJ-01	1.84658	1	3.95027	High groups	TCGA-E7-A4IJ-01	1.84658	1	3.2703	High groups	TCGA-E7-A4IJ-01	1.84658	1	0	Low groups	TCGA-E7-A4IJ-01	1.84658	1	0.173127	Low groups
TCGA-XF-AAMZ-01	3.69315	1	0.21661	Low groups	TCGA-XF-AAMZ-01	3.69315	1	2.95375	High groups	TCGA-XF-AAMZ-01	3.69315	1	0	Low groups	TCGA-XF-AAMZ-01	3.69315	1	2.24437	High groups
TCGA-XF-AAMR-01	7.64384	0	2.49265	High groups	TCGA-XF-AAMR-01	7.64384	0	2.15598	Low groups	TCGA-XF-AAMR-01	7.64384	0	1.05401	High groups	TCGA-XF-AAMR-01	7.64384	0	2.59211	High groups
TCGA-BT-A42E-01	3.03562	0	0.0514417	Low groups	TCGA-BT-A42E-01	3.03562	0	1.21357	Low groups	TCGA-BT-A42E-01	3.03562	0	0.14104	High groups	TCGA-BT-A42E-01	3.03562	0	2.56428	High groups
TCGA-K4-A6FZ-01	0.150685	0	2.11133	High groups	TCGA-K4-A6FZ-01	0.150685	0	2.20511	Low groups	TCGA-K4-A6FZ-01	0.150685	0	0.678703	High groups	TCGA-K4-A6FZ-01	0.150685	0	1.86695	Low groups
TCGA-DK-A1AF-01	1.46849	0	2.29422	High groups	TCGA-DK-A1AF-01	1.46849	0	1.78111	Low groups	TCGA-DK-A1AF-01	1.46849	0	0.349592	High groups	TCGA-DK-A1AF-01	1.46849	0	2.17843	Low groups
TCGA-FD-A6TB-01	1.56712	0	0.922046	Low groups	TCGA-FD-A6TB-01	1.56712	0	1.28226	Low groups	TCGA-FD-A6TB-01	1.56712	0	0.509747	High groups	TCGA-FD-A6TB-01	1.56712	0	0.116897	Low groups
TCGA-GU-AATO-01	0.887671	1	2.86313	High groups	TCGA-GU-AATO-01	0.887671	1	2.301	Low groups	TCGA-GU-AATO-01	0.887671	1	0.134484	High groups	TCGA-GU-AATO-01	0.887671	1	2.31351	High groups
TCGA-BT-A20U-01	1.24658	1	3.94669	High groups	TCGA-BT-A20U-01	1.24658	1	1.51091	Low groups	TCGA-BT-A20U-01	1.24658	1	0.14978	High groups	TCGA-BT-A20U-01	1.24658	1	2.07642	Low groups
TCGA-DK-A1AA-01	1.58356	0	4.59382	High groups	TCGA-DK-A1AA-01	1.58356	0	2.79408	High groups	TCGA-DK-A1AA-01	1.58356	0	0.0133551	Low groups	TCGA-DK-A1AA-01	1.58356	0	1.95021	Low groups
TCGA-GV-A3JW-01	1.77808	0	1.97805	High groups	TCGA-GV-A3JW-01	1.77808	0	2.43221	High groups	TCGA-GV-A3JW-01	1.77808	0	0.013498	Low groups	TCGA-GV-A3JW-01	1.77808	0	1.54206	Low groups
TCGA-FD-A5BZ-01	2.28767	1	1.40218	High groups	TCGA-FD-A5BZ-01	2.28767	1	3.08828	High groups	TCGA-FD-A5BZ-01	2.28767	1	0.859652	High groups	TCGA-FD-A5BZ-01	2.28767	1	1.54942	Low groups
TCGA-ZF-A9R9-01	2.36712	1	3.37932	High groups	TCGA-ZF-A9R9-01	2.36712	1	2.65823	High groups	TCGA-ZF-A9R9-01	2.36712	1	0.0832474	High groups	TCGA-ZF-A9R9-01	2.36712	1	0.376402	Low groups
TCGA-G2-AA3F-01	2.44658	0	1.51223	High groups	TCGA-G2-AA3F-01	2.44658	0	2.67489	High groups	TCGA-G2-AA3F-01	2.44658	0	0	Low groups	TCGA-G2-AA3F-01	2.44658	0	1.62779	Low groups
TCGA-ZF-AA5H-01	2.45753	0	0.178619	Low groups	TCGA-ZF-AA5H-01	2.45753	0	1.70408	Low groups	TCGA-ZF-AA5H-01	2.45753	0	0	Low groups	TCGA-ZF-AA5H-01	2.45753	0	0.302173	Low groups
TCGA-XF-A8HD-01	8.12055	0	0.167358	Low groups	TCGA-XF-A8HD-01	8.12055	0	1.38935	Low groups	TCGA-XF-A8HD-01	8.12055	0	0.0280033	Low groups	TCGA-XF-A8HD-01	8.12055	0	1.40877	Low groups
TCGA-FD-A6TH-01	0.358904	1	0.548338	Low groups	TCGA-FD-A6TH-01	0.358904	1	2.95291	High groups	TCGA-FD-A6TH-01	0.358904	1	0.206393	High groups	TCGA-FD-A6TH-01	0.358904	1	2.35555	High groups
TCGA-4Z-AA7O-01	1.40274	0	3.48903	High groups	TCGA-4Z-AA7O-01	1.40274	0	3.06803	High groups	TCGA-4Z-AA7O-01	1.40274	0	0	Low groups	TCGA-4Z-AA7O-01	1.40274	0	0.237931	Low groups
TCGA-DK-A6B6-01	3.05479	0	4.26899	High groups	TCGA-DK-A6B6-01	3.05479	0	3.25295	High groups	TCGA-DK-A6B6-01	3.05479	0	0	Low groups	TCGA-DK-A6B6-01	3.05479	0	2.66896	High groups
TCGA-E7-A6MF-01	2.05479	0	4.64271	High groups	TCGA-E7-A6MF-01	2.05479	0	4.31627	High groups	TCGA-E7-A6MF-01	2.05479	0	0	Low groups	TCGA-E7-A6MF-01	2.05479	0	2.47796	High groups
TCGA-DK-AA6W-01	1.13699	1	1.1832	High groups	TCGA-DK-AA6W-01	1.13699	1	1.31939	Low groups	TCGA-DK-AA6W-01	1.13699	1	0.0226164	Low groups	TCGA-DK-AA6W-01	1.13699	1	3.23234	High groups
TCGA-GC-A3BM-01	1.78356	1	4.25051	High groups	TCGA-GC-A3BM-01	1.78356	1	3.22534	High groups	TCGA-GC-A3BM-01	1.78356	1	0.0194884	Low groups	TCGA-GC-A3BM-01	1.78356	1	2.81662	High groups
TCGA-GU-A42P-01	0.909589	1	2.55275	High groups	TCGA-GU-A42P-01	0.909589	1	2.94609	High groups	TCGA-GU-A42P-01	0.909589	1	0.0132121	Low groups	TCGA-GU-A42P-01	0.909589	1	0.319387	Low groups
TCGA-GV-A3QI-01	3.0411	0	5.45625	High groups	TCGA-GV-A3QI-01	3.0411	0	5.6539	High groups	TCGA-GV-A3QI-01	3.0411	0	0.0152121	Low groups	TCGA-GV-A3QI-01	3.0411	0	0.131326	Low groups
TCGA-XF-A9T3-01	0.186301	0	0.922807	Low groups	TCGA-XF-A9T3-01	0.186301	0	1.77087	Low groups	TCGA-XF-A9T3-01	0.186301	0	0.475085	High groups	TCGA-XF-A9T3-01	0.186301	0	0.765025	Low groups
TCGA-E7-A8O7-01	1.27671	0	0.32458	Low groups	TCGA-E7-A8O7-01	1.27671	0	2.64782	High groups	TCGA-E7-A8O7-01	1.27671	0	0.0152121	Low groups	TCGA-E7-A8O7-01	1.27671	0	2.15682	Low groups
TCGA-DK-AA77-01	1.69315	0	3.40932	High groups	TCGA-DK-AA77-01	1.69315	0	2.44363	High groups	TCGA-DK-AA77-01	1.69315	0	0	Low groups	TCGA-DK-AA77-01	1.69315	0	2.3932	High groups
TCGA-XF-AAML-01	0.635616	1	3.42794	High groups	TCGA-XF-AAML-01	0.635616	1	3.95134	High groups	TCGA-XF-AAML-01	0.635616	1	0	Low groups	TCGA-XF-AAML-01	0.635616	1	2.54179	High groups
TCGA-2F-A9KQ-01	7.90685	0	0.215244	Low groups	TCGA-2F-A9KQ-01	7.90685	0	4.50249	High groups	TCGA-2F-A9KQ-01	7.90685	0	0.032383	Low groups	TCGA-2F-A9KQ-01	7.90685	0	1.92793	Low groups
TCGA-CF-A3MH-01	1.09041	0	1.47176	High groups	TCGA-CF-A3MH-01	1.09041	0	3.5601	High groups	TCGA-CF-A3MH-01	1.09041	0	0	Low groups	TCGA-CF-A3MH-01	1.09041	0	0.213752	Low groups
TCGA-XF-A8HC-01	0.547945	1	2.15539	High groups	TCGA-XF-A8HC-01	0.547945	1	3.81656	High groups	TCGA-XF-A8HC-01	0.547945	1	0.0196308	Low groups	TCGA-XF-A8HC-01	0.547945	1	2.73978	High groups
TCGA-ZF-AA4T-01	1.6411	1	3.77099	High groups	TCGA-ZF-AA4T-01	1.6411	1	3.1688	High groups	TCGA-ZF-AA4T-01	1.6411	1	0	Low groups	TCGA-ZF-AA4T-01	1.6411	1	3.11656	High groups
TCGA-FD-A6TI-01	0.805479	1	2.13937	High groups	TCGA-FD-A6TI-01	0.805479	1	2.29616	Low groups	TCGA-FD-A6TI-01	0.805479	1	0.172488	High groups	TCGA-FD-A6TI-01	0.805479	1	1.84064	Low groups
TCGA-H4-A2HO-01	0.126027	0	0.547351	Low groups	TCGA-H4-A2HO-01	0.126027	0	1.67568	Low groups	TCGA-H4-A2HO-01	0.126027	0	0.0144981	Low groups	TCGA-H4-A2HO-01	0.126027	0	2.24632	High groups
TCGA-CF-A47X-01	1.05205	0	3.80196	High groups	TCGA-CF-A47X-01	1.05205	0	2.39223	Low groups	TCGA-CF-A47X-01	1.05205	0	0.00992041	Low groups	TCGA-CF-A47X-01	1.05205	0	1.90939	Low groups
TCGA-XF-A9SP-01	1.24384	1	1.04257	Low groups	TCGA-XF-A9SP-01	1.24384	1	2.44411	High groups	TCGA-XF-A9SP-01	1.24384	1	0.956726	High groups	TCGA-XF-A9SP-01	1.24384	1	2.28842	High groups
TCGA-K4-A4AC-01	0.761644	1	0.0738202	Low groups	TCGA-K4-A4AC-01	0.761644	1	1.86703	Low groups	TCGA-K4-A4AC-01	0.761644	1	0.518737	High groups	TCGA-K4-A4AC-01	0.761644	1	1.48651	Low groups
TCGA-BL-A5ZZ-01	1.03288	0	2.14594	High groups	TCGA-BL-A5ZZ-01	1.03288	0	1.4409	Low groups	TCGA-BL-A5ZZ-01	1.03288	0	0.264957	High groups	TCGA-BL-A5ZZ-01	1.03288	0	1.59029	Low groups
TCGA-S5-AA26-01	1.37808	0	2.99433	High groups	TCGA-S5-AA26-01	1.37808	0	3.61425	High groups	TCGA-S5-AA26-01	1.37808	0	0	Low groups	TCGA-S5-AA26-01	1.37808	0	0.139339	Low groups
TCGA-E7-A677-01	2.24658	0	1.18574	High groups	TCGA-E7-A677-01	2.24658	0	2.90993	High groups	TCGA-E7-A677-01	2.24658	0	0.181802	High groups	TCGA-E7-A677-01	2.24658	0	1.96554	Low groups
TCGA-DK-A1AC-01	10.9068	0	5.13313	High groups	TCGA-DK-A1AC-01	10.9068	0	0.889084	Low groups	TCGA-DK-A1AC-01	10.9068	0	0	Low groups	TCGA-DK-A1AC-01	10.9068	0	3.58269	High groups
TCGA-GU-A766-01	1.31507	0	0.330214	Low groups	TCGA-GU-A766-01	1.31507	0	1.26514	Low groups	TCGA-GU-A766-01	1.31507	0	0.672833	High groups	TCGA-GU-A766-01	1.31507	0	0.452174	Low groups
TCGA-DK-A2HX-01	3.89041	1	1.53953	High groups	TCGA-DK-A2HX-01	3.89041	1	2.92027	High groups	TCGA-DK-A2HX-01	3.89041	1	0.58323	High groups	TCGA-DK-A2HX-01	3.89041	1	2.44575	High groups
TCGA-UY-A8OC-01	0.252055	1	0.553557	Low groups	TCGA-UY-A8OC-01	0.252055	1	1.56037	Low groups	TCGA-UY-A8OC-01	0.252055	1	0.0615688	High groups	TCGA-UY-A8OC-01	0.252055	1	1.5889	Low groups
TCGA-FD-A5BR-01	2.2274	0	2.71359	High groups	TCGA-FD-A5BR-01	2.2274	0	2.61878	High groups	TCGA-FD-A5BR-01	2.2274	0	0.182057	High groups	TCGA-FD-A5BR-01	2.2274	0	0.941632	Low groups
TCGA-DK-AA6S-01	13.8356	0	3.23675	High groups	TCGA-DK-AA6S-01	13.8356	0	1.6521	Low groups	TCGA-DK-AA6S-01	13.8356	0	0.100574	High groups	TCGA-DK-AA6S-01	13.8356	0	0.0368901	Low groups
TCGA-4Z-AA7Q-01	1.39726	1	0.106616	Low groups	TCGA-4Z-AA7Q-01	1.39726	1	1.67866	Low groups	TCGA-4Z-AA7Q-01	1.39726	1	0.0164963	Low groups	TCGA-4Z-AA7Q-01	1.39726	1	1.79502	Low groups
TCGA-HQ-A2OE-01	3.21644	0	2.5018	High groups	TCGA-HQ-A2OE-01	3.21644	0	3.31638	High groups	TCGA-HQ-A2OE-01	3.21644	0	0	Low groups	TCGA-HQ-A2OE-01	3.21644	0	0.203138	Low groups
TCGA-XF-AAMX-01	0.564384	1	0.825379	Low groups	TCGA-XF-AAMX-01	0.564384	1	3.77913	High groups	TCGA-XF-AAMX-01	0.564384	1	0.0457225	Low groups	TCGA-XF-AAMX-01	0.564384	1	2.09977	Low groups
TCGA-LT-A5Z6-01	1.29863	0	2.11823	High groups	TCGA-LT-A5Z6-01	1.29863	0	2.91487	High groups	TCGA-LT-A5Z6-01	1.29863	0	0	Low groups	TCGA-LT-A5Z6-01	1.29863	0	0.0963968	Low groups
TCGA-YC-A89H-01	1.56986	0	0.665575	Low groups	TCGA-YC-A89H-01	1.56986	0	3.44882	High groups	TCGA-YC-A89H-01	1.56986	0	0	Low groups	TCGA-YC-A89H-01	1.56986	0	3.02544	High groups
TCGA-E7-A8O8-01	0.0356164	0	1.83883	High groups	TCGA-E7-A8O8-01	0.0356164	0	2.79817	High groups	TCGA-E7-A8O8-01	0.0356164	0	0	Low groups	TCGA-E7-A8O8-01	0.0356164	0	1.52712	Low groups
TCGA-GC-A3OO-01	1.31781	0	2.64219	High groups	TCGA-GC-A3OO-01	1.31781	0	1.41992	Low groups	TCGA-GC-A3OO-01	1.31781	0	0.116498	High groups	TCGA-GC-A3OO-01	1.31781	0	2.45223	High groups
TCGA-DK-AA75-01	0.931507	1	2.6294	High groups	TCGA-DK-AA75-01	0.931507	1	3.20392	High groups	TCGA-DK-AA75-01	0.931507	1	0	Low groups	TCGA-DK-AA75-01	0.931507	1	2.34548	High groups
TCGA-BT-A2LB-01	1.34795	1	0.954792	Low groups	TCGA-BT-A2LB-01	1.34795	1	2.96787	High groups	TCGA-BT-A2LB-01	1.34795	1	0.0662614	High groups	TCGA-BT-A2LB-01	1.34795	1	0.455123	Low groups
TCGA-ZF-AA54-01	1.61644	1	1.58818	High groups	TCGA-ZF-AA54-01	1.61644	1	1.00173	Low groups	TCGA-ZF-AA54-01	1.61644	1	0.0267293	Low groups	TCGA-ZF-AA54-01	1.61644	1	3.57662	High groups
TCGA-FT-A3EE-01	0.271233	1	2.06319	High groups	TCGA-FT-A3EE-01	0.271233	1	1.8967	Low groups	TCGA-FT-A3EE-01	0.271233	1	0.0102069	Low groups	TCGA-FT-A3EE-01	0.271233	1	2.73149	High groups
TCGA-FJ-A3ZF-01	1.43562	0	2.64215	High groups	TCGA-FJ-A3ZF-01	1.43562	0	1.93512	Low groups	TCGA-FJ-A3ZF-01	1.43562	0	0.00992041	Low groups	TCGA-FJ-A3ZF-01	1.43562	0	2.01739	Low groups
TCGA-DK-A3X2-01	1.49863	1	4.62226	High groups	TCGA-DK-A3X2-01	1.49863	1	2.8321	High groups	TCGA-DK-A3X2-01	1.49863	1	0.038998	Low groups	TCGA-DK-A3X2-01	1.49863	1	3.25725	High groups
TCGA-XF-AAME-01	7.74795	1	1.90647	High groups	TCGA-XF-AAME-01	7.74795	1	1.58823	Low groups	TCGA-XF-AAME-01	7.74795	1	0.68437	High groups	TCGA-XF-AAME-01	7.74795	1	2.43066	High groups
TCGA-ZF-AA4R-01	2.83836	1	1.94924	High groups	TCGA-ZF-AA4R-01	2.83836	1	2.24498	Low groups	TCGA-ZF-AA4R-01	2.83836	1	0.308244	High groups	TCGA-ZF-AA4R-01	2.83836	1	2.30536	High groups
TCGA-GV-A3JZ-01	1.65205	0	3.95454	High groups	TCGA-GV-A3JZ-01	1.65205	0	1.89445	Low groups	TCGA-GV-A3JZ-01	1.65205	0	0	Low groups	TCGA-GV-A3JZ-01	1.65205	0	2.5432	High groups
TCGA-DK-A2I2-01	0.649315	1	0.156008	Low groups	TCGA-DK-A2I2-01	0.649315	1	0.468114	Low groups	TCGA-DK-A2I2-01	0.649315	1	0.219091	High groups	TCGA-DK-A2I2-01	0.649315	1	2.84342	High groups
TCGA-K4-A83P-01	1.35616	0	1.47488	High groups	TCGA-K4-A83P-01	1.35616	0	1.98721	Low groups	TCGA-K4-A83P-01	1.35616	0	0.119821	High groups	TCGA-K4-A83P-01	1.35616	0	1.85176	Low groups
TCGA-4Z-AA7Y-01	4.16986	0	1.50939	High groups	TCGA-4Z-AA7Y-01	4.16986	0	2.76056	High groups	TCGA-4Z-AA7Y-01	4.16986	0	0	Low groups	TCGA-4Z-AA7Y-01	4.16986	0	1.78885	Low groups
TCGA-E7-A7XN-01	1.1726	0	0.00791308	Low groups	TCGA-E7-A7XN-01	1.1726	0	2.25538	Low groups	TCGA-E7-A7XN-01	1.1726	0	0	Low groups	TCGA-E7-A7XN-01	1.1726	0	2.37479	High groups
TCGA-2F-A9KP-01	0.99726	1	0.289008	Low groups	TCGA-2F-A9KP-01	0.99726	1	2.53677	High groups	TCGA-2F-A9KP-01	0.99726	1	0.0387171	Low groups	TCGA-2F-A9KP-01	0.99726	1	0.0688771	Low groups
TCGA-UY-A78M-01	1.89041	1	1.10688	High groups	TCGA-UY-A78M-01	1.89041	1	3.31545	High groups	TCGA-UY-A78M-01	1.89041	1	0.0607392	High groups	TCGA-UY-A78M-01	1.89041	1	2.2212	High groups
TCGA-FD-A6TD-01	1.05753	1	0.208392	Low groups	TCGA-FD-A6TD-01	1.05753	1	2.28842	Low groups	TCGA-FD-A6TD-01	1.05753	1	0.267835	High groups	TCGA-FD-A6TD-01	1.05753	1	2.41881	High groups
TCGA-BT-A20Q-01	1.62466	1	4.01482	High groups	TCGA-BT-A20Q-01	1.62466	1	1.80257	Low groups	TCGA-BT-A20Q-01	1.62466	1	0.135535	High groups	TCGA-BT-A20Q-01	1.62466	1	2.7196	High groups
TCGA-ZF-AA51-01	4.69589	0	0.535257	Low groups	TCGA-ZF-AA51-01	4.69589	0	2.24038	Low groups	TCGA-ZF-AA51-01	4.69589	0	0	Low groups	TCGA-ZF-AA51-01	4.69589	0	0.506297	Low groups
TCGA-GU-A42R-01	1.58082	1	4.59155	High groups	TCGA-GU-A42R-01	1.58082	1	2.94101	High groups	TCGA-GU-A42R-01	1.58082	1	0	Low groups	TCGA-GU-A42R-01	1.58082	1	0.0568609	Low groups
TCGA-PQ-A6FI-01	1.01918	0	0.0938306	Low groups	TCGA-PQ-A6FI-01	1.01918	0	1.15283	Low groups	TCGA-PQ-A6FI-01	1.01918	0	0.300182	High groups	TCGA-PQ-A6FI-01	1.01918	0	1.86116	Low groups
TCGA-ZF-AA4X-01	5.6	0	3.75494	High groups	TCGA-ZF-AA4X-01	5.6	0	3.05228	High groups	TCGA-ZF-AA4X-01	5.6	0	0.0173518	Low groups	TCGA-ZF-AA4X-01	5.6	0	2.22014	High groups
TCGA-FD-A5BU-01	1.61096	0	0.641361	Low groups	TCGA-FD-A5BU-01	1.61096	0	2.54913	High groups	TCGA-FD-A5BU-01	1.61096	0	0.255319	High groups	TCGA-FD-A5BU-01	1.61096	0	0.401084	Low groups
TCGA-CF-A8HX-01	0.945205	0	0.205142	Low groups	TCGA-CF-A8HX-01	0.945205	0	4.02422	High groups	TCGA-CF-A8HX-01	0.945205	0	0	Low groups	TCGA-CF-A8HX-01	0.945205	0	2.42895	High groups
TCGA-XF-A9SK-01	1.33151	1	0.674641	Low groups	TCGA-XF-A9SK-01	1.33151	1	2.38006	Low groups	TCGA-XF-A9SK-01	1.33151	1	0.108892	High groups	TCGA-XF-A9SK-01	1.33151	1	2.49628	High groups
TCGA-GD-A3OS-01	1.74795	0	1.74429	High groups	TCGA-GD-A3OS-01	1.74795	0	1.75151	Low groups	TCGA-GD-A3OS-01	1.74795	0	3.88214	High groups	TCGA-GD-A3OS-01	1.74795	0	3.15782	High groups
TCGA-FD-A6TG-01	0.254795	1	1.14633	High groups	TCGA-FD-A6TG-01	0.254795	1	4.11019	High groups	TCGA-FD-A6TG-01	0.254795	1	0.468218	High groups	TCGA-FD-A6TG-01	0.254795	1	0.901881	Low groups
TCGA-4Z-AA7N-01	3.74521	1	3.21504	High groups	TCGA-4Z-AA7N-01	3.74521	1	2.94922	High groups	TCGA-4Z-AA7N-01	3.74521	1	0.379177	High groups	TCGA-4Z-AA7N-01	3.74521	1	1.67712	Low groups
TCGA-GV-A3QK-01	2.27945	0	0.948227	Low groups	TCGA-GV-A3QK-01	2.27945	0	2.74459	High groups	TCGA-GV-A3QK-01	2.27945	0	0	Low groups	TCGA-GV-A3QK-01	2.27945	0	1.75818	Low groups
TCGA-K4-A5RI-01	0.975342	1	4.81352	High groups	TCGA-K4-A5RI-01	0.975342	1	2.24987	Low groups	TCGA-K4-A5RI-01	0.975342	1	0.10916	High groups	TCGA-K4-A5RI-01	0.975342	1	2.75664	High groups
TCGA-GV-A40E-01	0.715068	1	0.169412	Low groups	TCGA-GV-A40E-01	0.715068	1	1.02418	Low groups	TCGA-GV-A40E-01	0.715068	1	0.322736	High groups	TCGA-GV-A40E-01	0.715068	1	0.030548	Low groups
TCGA-FD-A43Y-01	1.29863	1	0.234747	Low groups	TCGA-FD-A43Y-01	1.29863	1	1.55876	Low groups	TCGA-FD-A43Y-01	1.29863	1	0.424062	High groups	TCGA-FD-A43Y-01	1.29863	1	2.56125	High groups
TCGA-DK-A3IV-01	0.805479	1	3.25721	High groups	TCGA-DK-A3IV-01	0.805479	1	2.05092	Low groups	TCGA-DK-A3IV-01	0.805479	1	0.0289934	Low groups	TCGA-DK-A3IV-01	0.805479	1	0.541713	Low groups
TCGA-G2-A2EL-01	2.24384	1	0.0758749	Low groups	TCGA-G2-A2EL-01	2.24384	1	1.48872	Low groups	TCGA-G2-A2EL-01	2.24384	1	0.0425043	Low groups	TCGA-G2-A2EL-01	2.24384	1	2.69613	High groups
TCGA-E7-A541-01	2.13151	1	0.146916	Low groups	TCGA-E7-A541-01	2.13151	1	3.17844	High groups	TCGA-E7-A541-01	2.13151	1	0.0193461	Low groups	TCGA-E7-A541-01	2.13151	1	2.88714	High groups
TCGA-XF-AAN2-01	5.12055	1	0.42975	Low groups	TCGA-XF-AAN2-01	5.12055	1	2.91267	High groups	TCGA-XF-AAN2-01	5.12055	1	0	Low groups	TCGA-XF-AAN2-01	5.12055	1	0.111833	Low groups
TCGA-LC-A66R-01	1.27671	0	0.248535	Low groups	TCGA-LC-A66R-01	1.27671	0	1.39698	Low groups	TCGA-LC-A66R-01	1.27671	0	0.5889	High groups	TCGA-LC-A66R-01	1.27671	0	1.86691	Low groups
TCGA-ZF-A9RE-01	0.290411	1	3.59022	High groups	TCGA-ZF-A9RE-01	0.290411	1	2.46676	High groups	TCGA-ZF-A9RE-01	0.290411	1	0.444455	High groups	TCGA-ZF-A9RE-01	0.290411	1	3.2975	High groups
TCGA-UY-A9PE-01	0.517808	0	1.20621	High groups	TCGA-UY-A9PE-01	0.517808	0	3.00999	High groups	TCGA-UY-A9PE-01	0.517808	0	0.026021	Low groups	TCGA-UY-A9PE-01	0.517808	0	0.0462815	Low groups
TCGA-XF-AAMG-01	9.21644	0	0.980976	Low groups	TCGA-XF-AAMG-01	9.21644	0	2.71469	High groups	TCGA-XF-AAMG-01	9.21644	0	0	Low groups	TCGA-XF-AAMG-01	9.21644	0	3.02945	High groups
TCGA-GU-A763-01	2.73151	0	3.75554	High groups	TCGA-GU-A763-01	2.73151	0	2.54947	High groups	TCGA-GU-A763-01	2.73151	0	0.0112094	Low groups	TCGA-GU-A763-01	2.73151	0	2.67803	High groups
TCGA-G2-AA3D-01	5.86027	0	2.42745	High groups	TCGA-G2-AA3D-01	5.86027	0	1.55807	Low groups	TCGA-G2-AA3D-01	5.86027	0	0	Low groups	TCGA-G2-AA3D-01	5.86027	0	2.39556	High groups
TCGA-ZF-A9R4-01	2.52329	0	4.23222	High groups	TCGA-ZF-A9R4-01	2.52329	0	2.62487	High groups	TCGA-ZF-A9R4-01	2.52329	0	0	Low groups	TCGA-ZF-A9R4-01	2.52329	0	2.50406	High groups
TCGA-E7-A97P-01	1.19726	1	0.345851	Low groups	TCGA-E7-A97P-01	1.19726	1	0.873577	Low groups	TCGA-E7-A97P-01	1.19726	1	0.138683	High groups	TCGA-E7-A97P-01	1.19726	1	2.02719	Low groups
TCGA-5N-A9KM-01	1.45205	1	0.992768	Low groups	TCGA-5N-A9KM-01	1.45205	1	3.91018	High groups	TCGA-5N-A9KM-01	1.45205	1	0.15056	High groups	TCGA-5N-A9KM-01	1.45205	1	0	Low groups
TCGA-ZF-A9RC-01	7.85753	0	0.666847	Low groups	TCGA-ZF-A9RC-01	7.85753	0	2.70969	High groups	TCGA-ZF-A9RC-01	7.85753	0	0.130799	High groups	TCGA-ZF-A9RC-01	7.85753	0	2.50536	High groups
TCGA-MV-A51V-01	1.12329	0	1.4938	High groups	TCGA-MV-A51V-01	1.12329	0	3.64537	High groups	TCGA-MV-A51V-01	1.12329	0	0.0342157	Low groups	TCGA-MV-A51V-01	1.12329	0	2.14287	Low groups
TCGA-S5-A6DX-01	0.153425	1	0.580049	Low groups	TCGA-S5-A6DX-01	0.153425	1	5.11939	High groups	TCGA-S5-A6DX-01	0.153425	1	0.106214	High groups	TCGA-S5-A6DX-01	0.153425	1	1.92994	Low groups
TCGA-FJ-A3ZE-01	0.887671	1	4.06515	High groups	TCGA-FJ-A3ZE-01	0.887671	1	1.73457	Low groups	TCGA-FJ-A3ZE-01	0.887671	1	0	Low groups	TCGA-FJ-A3ZE-01	0.887671	1	1.01543	Low groups
TCGA-YC-A8S6-01	0.80274	0	1.69688	High groups	TCGA-YC-A8S6-01	0.80274	0	2.06343	Low groups	TCGA-YC-A8S6-01	0.80274	0	0.18053	High groups	TCGA-YC-A8S6-01	0.80274	0	0.0953168	Low groups
TCGA-UY-A9PF-01	0.320548	0	0.382059	Low groups	TCGA-UY-A9PF-01	0.320548	0	2.81192	High groups	TCGA-UY-A9PF-01	0.320548	0	0	Low groups	TCGA-UY-A9PF-01	0.320548	0	2.69352	High groups
TCGA-GV-A3JV-01	1.18904	1	0.62686	Low groups	TCGA-GV-A3JV-01	1.18904	1	3.10052	High groups	TCGA-GV-A3JV-01	1.18904	1	0	Low groups	TCGA-GV-A3JV-01	1.18904	1	3.03474	High groups
TCGA-ZF-AA5N-01	0.460274	1	0.545968	Low groups	TCGA-ZF-AA5N-01	0.460274	1	2.92495	High groups	TCGA-ZF-AA5N-01	0.460274	1	0	Low groups	TCGA-ZF-AA5N-01	0.460274	1	2.63814	High groups
TCGA-XF-A9T8-01	1.14521	1	0.227987	Low groups	TCGA-XF-A9T8-01	1.14521	1	2.74913	High groups	TCGA-XF-A9T8-01	1.14521	1	0.0659858	High groups	TCGA-XF-A9T8-01	1.14521	1	1.89925	Low groups
TCGA-5N-A9KI-01	0.208219	1	0.706464	Low groups	TCGA-5N-A9KI-01	0.208219	1	1.92509	Low groups	TCGA-5N-A9KI-01	0.208219	1	0.0840643	High groups	TCGA-5N-A9KI-01	0.208219	1	2.62971	High groups
TCGA-CF-A3MG-01	1.01096	0	0.106482	Low groups	TCGA-CF-A3MG-01	1.01096	0	3.46676	High groups	TCGA-CF-A3MG-01	1.01096	0	0.0647449	High groups	TCGA-CF-A3MG-01	1.01096	0	0.604925	Low groups
TCGA-GC-A4ZW-01	0.0410959	0	1.8294	High groups	TCGA-GC-A4ZW-01	0.0410959	0	4.06564	High groups	TCGA-GC-A4ZW-01	0.0410959	0	0	Low groups	TCGA-GC-A4ZW-01	0.0410959	0	0.0877344	Low groups
TCGA-E7-A4XJ-01	0.186301	1	0.295135	Low groups	TCGA-E7-A4XJ-01	0.186301	1	3.2334	High groups	TCGA-E7-A4XJ-01	0.186301	1	0.052555	High groups	TCGA-E7-A4XJ-01	0.186301	1	1.80855	Low groups
TCGA-FD-A3NA-01	5.05479	0	2.74565	High groups	TCGA-FD-A3NA-01	5.05479	0	1.94542	Low groups	TCGA-FD-A3NA-01	5.05479	0	0.0274372	Low groups	TCGA-FD-A3NA-01	5.05479	0	3.10633	High groups
TCGA-DK-A3IT-01	1.77534	0	0.807437	Low groups	TCGA-DK-A3IT-01	1.77534	0	3.30314	High groups	TCGA-DK-A3IT-01	1.77534	0	0.194213	High groups	TCGA-DK-A3IT-01	1.77534	0	1.29366	Low groups
TCGA-R3-A69X-01	1.1863	0	2.04453	High groups	TCGA-R3-A69X-01	1.1863	0	2.43331	High groups	TCGA-R3-A69X-01	1.1863	0	0.457857	High groups	TCGA-R3-A69X-01	1.1863	0	0.0673634	Low groups
TCGA-4Z-AA83-01	5.54521	0	0.328262	Low groups	TCGA-4Z-AA83-01	5.54521	0	2.63527	High groups	TCGA-4Z-AA83-01	5.54521	0	0	Low groups	TCGA-4Z-AA83-01	5.54521	0	2.03203	Low groups
TCGA-ZF-A9R0-01	1.86301	1	0.683921	Low groups	TCGA-ZF-A9R0-01	1.86301	1	3.5287	High groups	TCGA-ZF-A9R0-01	1.86301	1	0.0326651	Low groups	TCGA-ZF-A9R0-01	1.86301	1	1.29637	Low groups
TCGA-GC-A3I6-01	1.72603	1	0.341417	Low groups	TCGA-GC-A3I6-01	1.72603	1	2.69711	High groups	TCGA-GC-A3I6-01	1.72603	1	0.0183493	Low groups	TCGA-GC-A3I6-01	1.72603	1	2.57932	High groups
TCGA-XF-A9SH-01	5.4	1	1.15153	High groups	TCGA-XF-A9SH-01	5.4	1	2.85915	High groups	TCGA-XF-A9SH-01	5.4	1	0.0441843	Low groups	TCGA-XF-A9SH-01	5.4	1	2.40509	High groups
TCGA-UY-A78L-01	3.08767	0	0.251446	Low groups	TCGA-UY-A78L-01	3.08767	0	1.61937	Low groups	TCGA-UY-A78L-01	3.08767	0	0.396598	High groups	TCGA-UY-A78L-01	3.08767	0	0.0932897	Low groups
TCGA-XF-AAN5-01	6.28219	0	0.158725	Low groups	TCGA-XF-AAN5-01	6.28219	0	2.22531	Low groups	TCGA-XF-AAN5-01	6.28219	0	0.0396999	Low groups	TCGA-XF-AAN5-01	6.28219	0	2.08644	Low groups
TCGA-UY-A78P-01	6.52055	0	0.952855	Low groups	TCGA-UY-A78P-01	6.52055	0	1.83143	Low groups	TCGA-UY-A78P-01	6.52055	0	0.0164963	Low groups	TCGA-UY-A78P-01	6.52055	0	2.22277	High groups
TCGA-CF-A8HY-01	0.945205	0	0.277152	Low groups	TCGA-CF-A8HY-01	0.945205	0	4.54421	High groups	TCGA-CF-A8HY-01	0.945205	0	0.0361868	Low groups	TCGA-CF-A8HY-01	0.945205	0	2.0411	Low groups
TCGA-CF-A9FL-01	1.54795	1	3.92756	High groups	TCGA-CF-A9FL-01	1.54795	1	2.39457	Low groups	TCGA-CF-A9FL-01	1.54795	1	0	Low groups	TCGA-CF-A9FL-01	1.54795	1	2.80519	High groups
TCGA-E7-A6MD-01	0.353425	0	2.72312	High groups	TCGA-E7-A6MD-01	0.353425	0	2.7966	High groups	TCGA-E7-A6MD-01	0.353425	0	0.431676	High groups	TCGA-E7-A6MD-01	0.353425	0	1.90412	Low groups
TCGA-CF-A9FF-01	0.989041	0	0.780478	Low groups	TCGA-CF-A9FF-01	0.989041	0	3.13988	High groups	TCGA-CF-A9FF-01	0.989041	0	0.0163537	Low groups	TCGA-CF-A9FF-01	0.989041	0	1.72517	Low groups
TCGA-XF-AAMY-01	8.24932	0	0.903655	Low groups	TCGA-XF-AAMY-01	8.24932	0	2.14444	Low groups	TCGA-XF-AAMY-01	8.24932	0	0.343692	High groups	TCGA-XF-AAMY-01	8.24932	0	1.49021	Low groups
TCGA-G2-A3IE-01	1.67671	1	0.900181	Low groups	TCGA-G2-A3IE-01	1.67671	1	2.53092	High groups	TCGA-G2-A3IE-01	1.67671	1	0	Low groups	TCGA-G2-A3IE-01	1.67671	1	3.29729	High groups
TCGA-GU-A767-01	0.394521	1	3.05243	High groups	TCGA-GU-A767-01	0.394521	1	3.20572	High groups	TCGA-GU-A767-01	0.394521	1	0.175173	High groups	TCGA-GU-A767-01	0.394521	1	1.64395	Low groups
TCGA-G2-A3IB-01	0.60274	1	0.0694272	Low groups	TCGA-G2-A3IB-01	0.60274	1	1.33503	Low groups	TCGA-G2-A3IB-01	0.60274	1	0.0419438	Low groups	TCGA-G2-A3IB-01	0.60274	1	1.97497	Low groups
TCGA-CF-A1HS-01	1.04658	0	1.03548	Low groups	TCGA-CF-A1HS-01	1.04658	0	1.13822	Low groups	TCGA-CF-A1HS-01	1.04658	0	0.126973	High groups	TCGA-CF-A1HS-01	1.04658	0	0.350384	Low groups
TCGA-DK-A3IN-01	0.684932	1	0.448901	Low groups	TCGA-DK-A3IN-01	0.684932	1	2.02602	Low groups	TCGA-DK-A3IN-01	0.684932	1	0.0786098	High groups	TCGA-DK-A3IN-01	0.684932	1	1.94606	Low groups
TCGA-2F-A9KT-01	9.07945	0	0.336855	Low groups	TCGA-2F-A9KT-01	9.07945	0	2.54345	High groups	TCGA-2F-A9KT-01	9.07945	0	0.055751	High groups	TCGA-2F-A9KT-01	9.07945	0	2.77064	High groups
TCGA-UY-A78N-01	7.23562	1	2.26222	High groups	TCGA-UY-A78N-01	7.23562	1	1.64215	Low groups	TCGA-UY-A78N-01	7.23562	1	0.107554	High groups	TCGA-UY-A78N-01	7.23562	1	3.35952	High groups
TCGA-DK-A1A5-01	0.178082	1	0.755229	Low groups	TCGA-DK-A1A5-01	0.178082	1	2.53267	High groups	TCGA-DK-A1A5-01	0.178082	1	0.266876	High groups	TCGA-DK-A1A5-01	0.178082	1	2.60488	High groups
TCGA-E7-A5KE-01	0.0465753	0	0.190299	Low groups	TCGA-E7-A5KE-01	0.0465753	0	2.88432	High groups	TCGA-E7-A5KE-01	0.0465753	0	0	Low groups	TCGA-E7-A5KE-01	0.0465753	0	1.92642	Low groups
TCGA-FD-A62S-01	1.11233	1	1.10104	High groups	TCGA-FD-A62S-01	1.11233	1	2.68152	High groups	TCGA-FD-A62S-01	1.11233	1	0.907198	High groups	TCGA-FD-A62S-01	1.11233	1	0.0329472	Low groups
TCGA-G2-AA3B-01	5.50137	0	0.42191	Low groups	TCGA-G2-AA3B-01	5.50137	0	3.20691	High groups	TCGA-G2-AA3B-01	5.50137	0	0.00977712	Low groups	TCGA-G2-AA3B-01	5.50137	0	0.133958	Low groups
TCGA-K4-A54R-01	2.30685	0	3.59788	High groups	TCGA-K4-A54R-01	2.30685	0	2.99597	High groups	TCGA-K4-A54R-01	2.30685	0	0	Low groups	TCGA-K4-A54R-01	2.30685	0	2.45146	High groups
TCGA-XF-A9T5-01	5.55342	0	0.335826	Low groups	TCGA-XF-A9T5-01	5.55342	0	2.17635	Low groups	TCGA-XF-A9T5-01	5.55342	0	0.0878701	High groups	TCGA-XF-A9T5-01	5.55342	0	3.31599	High groups
TCGA-BT-A20J-01	1.5863	1	1.47342	High groups	TCGA-BT-A20J-01	1.5863	1	1.14065	Low groups	TCGA-BT-A20J-01	1.5863	1	0.0633649	High groups	TCGA-BT-A20J-01	1.5863	1	2.43456	High groups
TCGA-XF-AAMW-01	0.693151	1	1.58188	High groups	TCGA-XF-AAMW-01	0.693151	1	1.00324	Low groups	TCGA-XF-AAMW-01	0.693151	1	0	Low groups	TCGA-XF-AAMW-01	0.693151	1	2.154	Low groups
TCGA-ZF-AA4V-01	4.94795	0	0.137504	Low groups	TCGA-ZF-AA4V-01	4.94795	0	3.78388	High groups	TCGA-ZF-AA4V-01	4.94795	0	0.0464212	Low groups	TCGA-ZF-AA4V-01	4.94795	0	2.19311	Low groups
TCGA-GU-AATP-01	2.74795	0	2.01185	High groups	TCGA-GU-AATP-01	2.74795	0	2.15027	Low groups	TCGA-GU-AATP-01	2.74795	0	0.0848807	High groups	TCGA-GU-AATP-01	2.74795	0	1.94673	Low groups
TCGA-CU-A0YN-01	1.07671	1	0.62527	Low groups	TCGA-CU-A0YN-01	1.07671	1	0.926227	Low groups	TCGA-CU-A0YN-01	1.07671	1	0.12075	High groups	TCGA-CU-A0YN-01	1.07671	1	2.49549	High groups
TCGA-XF-AAMH-01	0.942466	1	0.197865	Low groups	TCGA-XF-AAMH-01	0.942466	1	1.5955	Low groups	TCGA-XF-AAMH-01	0.942466	1	0.0180644	Low groups	TCGA-XF-AAMH-01	0.942466	1	2.788	High groups
TCGA-DK-A2I6-01	7.27671	0	0.199625	Low groups	TCGA-DK-A2I6-01	7.27671	0	2.88559	High groups	TCGA-DK-A2I6-01	7.27671	0	0.010923	Low groups	TCGA-DK-A2I6-01	7.27671	0	2.53899	High groups
TCGA-DK-AA6Q-01	1.13151	1	0.00992041	Low groups	TCGA-DK-AA6Q-01	1.13151	1	2.66129	High groups	TCGA-DK-AA6Q-01	1.13151	1	0	Low groups	TCGA-DK-AA6Q-01	1.13151	1	2.93565	High groups
TCGA-XF-A8HI-01	1.49041	1	4.95526	High groups	TCGA-XF-A8HI-01	1.49041	1	2.77589	High groups	TCGA-XF-A8HI-01	1.49041	1	0.0194884	Low groups	TCGA-XF-A8HI-01	1.49041	1	3.24705	High groups
TCGA-DK-A2I1-01	1.49589	0	0.74373	Low groups	TCGA-DK-A2I1-01	1.49589	0	2.93106	High groups	TCGA-DK-A2I1-01	1.49589	0	0.135404	High groups	TCGA-DK-A2I1-01	1.49589	0	2.58109	High groups
TCGA-E7-A7PW-01	1.13973	0	3.14106	High groups	TCGA-E7-A7PW-01	1.13973	0	3.91151	High groups	TCGA-E7-A7PW-01	1.13973	0	0.144569	High groups	TCGA-E7-A7PW-01	1.13973	0	2.08161	Low groups
TCGA-XF-AAMT-01	0.246575	1	0.687598	Low groups	TCGA-XF-AAMT-01	0.246575	1	1.73001	Low groups	TCGA-XF-AAMT-01	0.246575	1	0.283922	High groups	TCGA-XF-AAMT-01	0.246575	1	2.18021	Low groups
TCGA-BT-A20R-01	0.421918	1	2.6968	High groups	TCGA-BT-A20R-01	0.421918	1	2.24102	Low groups	TCGA-BT-A20R-01	0.421918	1	0.700706	High groups	TCGA-BT-A20R-01	0.421918	1	2.33248	High groups
TCGA-H4-A2HQ-01	1.61644	0	0.517931	Low groups	TCGA-H4-A2HQ-01	1.61644	0	2.37951	Low groups	TCGA-H4-A2HQ-01	1.61644	0	0.0214797	Low groups	TCGA-H4-A2HQ-01	1.61644	0	1.80731	Low groups
TCGA-FD-A43S-01	1.24658	0	2.31994	High groups	TCGA-FD-A43S-01	1.24658	0	3.44521	High groups	TCGA-FD-A43S-01	1.24658	0	0.313362	High groups	TCGA-FD-A43S-01	1.24658	0	2.23214	High groups
TCGA-ZF-AA58-01	4.51781	0	0.53963	Low groups	TCGA-ZF-AA58-01	4.51781	0	1.16434	Low groups	TCGA-ZF-AA58-01	4.51781	0	1.19887	High groups	TCGA-ZF-AA58-01	4.51781	0	3.15905	High groups
TCGA-DK-AA6P-01	1.25205	0	4.42974	High groups	TCGA-DK-AA6P-01	1.25205	0	2.72286	High groups	TCGA-DK-AA6P-01	1.25205	0	0	Low groups	TCGA-DK-AA6P-01	1.25205	0	2.7467	High groups
TCGA-XF-AAN0-01	4.70685	1	1.46121	High groups	TCGA-XF-AAN0-01	4.70685	1	2.97209	High groups	TCGA-XF-AAN0-01	4.70685	1	0.126973	High groups	TCGA-XF-AAN0-01	4.70685	1	1.71361	Low groups
TCGA-BT-A0YX-01	1.09589	1	2.12532	High groups	TCGA-BT-A0YX-01	1.09589	1	1.65233	Low groups	TCGA-BT-A0YX-01	1.09589	1	0.0170667	Low groups	TCGA-BT-A0YX-01	1.09589	1	2.3843	High groups
TCGA-ZF-A9R5-01	2.9863	0	5.36651	High groups	TCGA-ZF-A9R5-01	2.9863	0	3.49171	High groups	TCGA-ZF-A9R5-01	2.9863	0	0	Low groups	TCGA-ZF-A9R5-01	2.9863	0	2.98063	High groups
TCGA-GV-A3JX-01	1.59178	0	4.70302	High groups	TCGA-GV-A3JX-01	1.59178	0	3.64052	High groups	TCGA-GV-A3JX-01	1.59178	0	0.0143553	Low groups	TCGA-GV-A3JX-01	1.59178	0	2.07245	Low groups
TCGA-ZF-A9R3-01	2.6	1	3.66219	High groups	TCGA-ZF-A9R3-01	2.6	1	2.78892	High groups	TCGA-ZF-A9R3-01	2.6	1	0	Low groups	TCGA-ZF-A9R3-01	2.6	1	2.4183	High groups
TCGA-G2-A2EO-01	4.94247	1	3.24375	High groups	TCGA-G2-A2EO-01	4.94247	1	2.2078	Low groups	TCGA-G2-A2EO-01	4.94247	1	0.154194	High groups	TCGA-G2-A2EO-01	4.94247	1	3.50951	High groups
TCGA-CF-A5UA-01	1	0	0.869161	Low groups	TCGA-CF-A5UA-01	1	0	3.999	High groups	TCGA-CF-A5UA-01	1	0	0.0652966	High groups	TCGA-CF-A5UA-01	1	0	2.15241	Low groups
TCGA-K4-A3WU-01	0.287671	0	3.9324	High groups	TCGA-K4-A3WU-01	0.287671	0	2.44903	High groups	TCGA-K4-A3WU-01	0.287671	0	0.953898	High groups	TCGA-K4-A3WU-01	0.287671	0	2.53752	High groups
TCGA-DK-AA71-01	1.13699	0	3.68207	High groups	TCGA-DK-AA71-01	1.13699	0	3.96034	High groups	TCGA-DK-AA71-01	1.13699	0	0.0241778	Low groups	TCGA-DK-AA71-01	1.13699	0	2.18187	Low groups
TCGA-XF-A9T2-01	1.57534	1	0.300651	Low groups	TCGA-XF-A9T2-01	1.57534	1	4.43274	High groups	TCGA-XF-A9T2-01	1.57534	1	0.0415234	Low groups	TCGA-XF-A9T2-01	1.57534	1	3.71712	High groups
TCGA-FD-A5BY-01	0.687671	0	0.390998	Low groups	TCGA-FD-A5BY-01	0.687671	0	1.70492	Low groups	TCGA-FD-A5BY-01	0.687671	0	0.250962	High groups	TCGA-FD-A5BY-01	0.687671	0	3.3354	High groups
TCGA-BT-A20T-01	1.2411	1	1.39879	High groups	TCGA-BT-A20T-01	1.2411	1	3.7407	High groups	TCGA-BT-A20T-01	1.2411	1	0	Low groups	TCGA-BT-A20T-01	1.2411	1	3.07975	High groups
TCGA-UY-A78O-01	6.33425	0	0.280719	Low groups	TCGA-UY-A78O-01	6.33425	0	3.36948	High groups	TCGA-UY-A78O-01	6.33425	0	0.111031	High groups	TCGA-UY-A78O-01	6.33425	0	1.83297	Low groups
TCGA-4Z-AA89-01	2.81918	0	4.64643	High groups	TCGA-4Z-AA89-01	2.81918	0	2.63789	High groups	TCGA-4Z-AA89-01	2.81918	0	0.0237521	Low groups	TCGA-4Z-AA89-01	2.81918	0	2.98532	High groups
TCGA-XF-A9SW-01	0.991781	1	2.07142	High groups	TCGA-XF-A9SW-01	0.991781	1	2.20958	Low groups	TCGA-XF-A9SW-01	0.991781	1	0.665484	High groups	TCGA-XF-A9SW-01	0.991781	1	1.98921	Low groups
TCGA-BT-A20W-01	0.69589	1	2.05064	High groups	TCGA-BT-A20W-01	0.69589	1	2.38745	Low groups	TCGA-BT-A20W-01	0.69589	1	0.0931545	High groups	TCGA-BT-A20W-01	0.69589	1	0.0425043	Low groups
TCGA-FD-A3N5-01	1.87671	1	0.169797	Low groups	TCGA-FD-A3N5-01	1.87671	1	1.67703	Low groups	TCGA-FD-A3N5-01	1.87671	1	1.43877	High groups	TCGA-FD-A3N5-01	1.87671	1	0.0240359	Low groups
TCGA-DK-A3WX-01	0.879452	1	0.408168	Low groups	TCGA-DK-A3WX-01	0.879452	1	2.05488	Low groups	TCGA-DK-A3WX-01	0.879452	1	0.0172093	Low groups	TCGA-DK-A3WX-01	0.879452	1	0.518132	Low groups
TCGA-FD-A62N-01	0.224658	0	0.398788	Low groups	TCGA-FD-A62N-01	0.224658	0	2.2621	Low groups	TCGA-FD-A62N-01	0.224658	0	0.160017	High groups	TCGA-FD-A62N-01	0.224658	0	1.59412	Low groups
TCGA-HQ-A5NE-01	1.0137	1	2.02116	High groups	TCGA-HQ-A5NE-01	1.0137	1	2.29042	Low groups	TCGA-HQ-A5NE-01	1.0137	1	0.124196	High groups	TCGA-HQ-A5NE-01	1.0137	1	1.33982	Low groups
TCGA-XF-A8HE-01	10.4575	0	0.237074	Low groups	TCGA-XF-A8HE-01	10.4575	0	1.42546	Low groups	TCGA-XF-A8HE-01	10.4575	0	0.0359054	Low groups	TCGA-XF-A8HE-01	10.4575	0	2.98647	High groups
TCGA-DK-AA6R-01	13.811	0	0.434562	Low groups	TCGA-DK-AA6R-01	13.811	0	0.933875	Low groups	TCGA-DK-AA6R-01	13.811	0	0.186501	High groups	TCGA-DK-AA6R-01	13.811	0	0.375067	Low groups
TCGA-XF-A9SI-01	6.63836	0	2.13908	High groups	TCGA-XF-A9SI-01	6.63836	0	4.16818	High groups	TCGA-XF-A9SI-01	6.63836	0	1.19768	High groups	TCGA-XF-A9SI-01	6.63836	0	2.33911	High groups
TCGA-BT-A42C-01	2.39178	0	3.02506	High groups	TCGA-BT-A42C-01	2.39178	0	3.59903	High groups	TCGA-BT-A42C-01	2.39178	0	0.0258793	Low groups	TCGA-BT-A42C-01	2.39178	0	2.58804	High groups
TCGA-KQ-A41O-01	4.2137	0	0.354903	Low groups	TCGA-KQ-A41O-01	4.2137	0	2.74857	High groups	TCGA-KQ-A41O-01	4.2137	0	0.0292762	Low groups	TCGA-KQ-A41O-01	4.2137	0	2.66946	High groups
TCGA-YF-AA3M-01	1.13699	0	0.0908534	Low groups	TCGA-YF-AA3M-01	1.13699	0	2.13494	Low groups	TCGA-YF-AA3M-01	1.13699	0	0.0628125	High groups	TCGA-YF-AA3M-01	1.13699	0	1.35321	Low groups
TCGA-ZF-AA4N-01	0.241096	1	0.761881	Low groups	TCGA-ZF-AA4N-01	0.241096	1	1.44228	Low groups	TCGA-ZF-AA4N-01	0.241096	1	0.0243197	Low groups	TCGA-ZF-AA4N-01	0.241096	1	0.279055	Low groups
TCGA-G2-A2EC-01	1.90685	1	1.33039	High groups	TCGA-G2-A2EC-01	1.90685	1	2.9932	High groups	TCGA-G2-A2EC-01	1.90685	1	0.175684	High groups	TCGA-G2-A2EC-01	1.90685	1	0.0866479	Low groups
TCGA-CF-A5U8-01	1.09315	0	3.01664	High groups	TCGA-CF-A5U8-01	1.09315	0	3.35369	High groups	TCGA-CF-A5U8-01	1.09315	0	0	Low groups	TCGA-CF-A5U8-01	1.09315	0	3.38891	High groups
TCGA-UY-A8OD-01	9.40274	0	2.65008	High groups	TCGA-UY-A8OD-01	9.40274	0	1.44021	Low groups	TCGA-UY-A8OD-01	9.40274	0	0.199123	High groups	TCGA-UY-A8OD-01	9.40274	0	1.9402	Low groups
TCGA-4Z-AA7R-01	1.43014	1	4.16401	High groups	TCGA-4Z-AA7R-01	1.43014	1	2.64651	High groups	TCGA-4Z-AA7R-01	1.43014	1	0.0169241	Low groups	TCGA-4Z-AA7R-01	1.43014	1	1.63101	Low groups
TCGA-FD-A3B4-01	1.39726	1	0.768078	Low groups	TCGA-FD-A3B4-01	1.39726	1	1.77728	Low groups	TCGA-FD-A3B4-01	1.39726	1	0.698396	High groups	TCGA-FD-A3B4-01	1.39726	1	2.67624	High groups
TCGA-FJ-A3Z7-01	2.58904	0	2.34426	High groups	TCGA-FJ-A3Z7-01	2.58904	0	1.05151	Low groups	TCGA-FJ-A3Z7-01	2.58904	0	0.00863031	Low groups	TCGA-FJ-A3Z7-01	2.58904	0	2.24565	High groups
TCGA-G2-A2EJ-01	4	0	0.0485152	Low groups	TCGA-G2-A2EJ-01	4	0	0.536053	Low groups	TCGA-G2-A2EJ-01	4	0	0.172872	High groups	TCGA-G2-A2EJ-01	4	0	2.59436	High groups
TCGA-SY-A9G0-01	2.76164	1	2.42498	High groups	TCGA-SY-A9G0-01	2.76164	1	2.48396	High groups	TCGA-SY-A9G0-01	2.76164	1	0.630312	High groups	TCGA-SY-A9G0-01	2.76164	1	2.21266	High groups
TCGA-G2-A2EK-01	1.32877	0	2.19978	High groups	TCGA-G2-A2EK-01	1.32877	0	2.88078	High groups	TCGA-G2-A2EK-01	1.32877	0	0.284869	High groups	TCGA-G2-A2EK-01	1.32877	0	2.36513	High groups
TCGA-FD-A5BX-01	0.473973	1	1.14065	High groups	TCGA-FD-A5BX-01	0.473973	1	1.94927	Low groups	TCGA-FD-A5BX-01	0.473973	1	0.0443242	Low groups	TCGA-FD-A5BX-01	0.473973	1	1.53685	Low groups
TCGA-XF-AAN4-01	2.25479	1	2.01024	High groups	TCGA-XF-AAN4-01	2.25479	1	1.96285	Low groups	TCGA-XF-AAN4-01	2.25479	1	0.384713	High groups	TCGA-XF-AAN4-01	2.25479	1	2.79795	High groups
TCGA-FD-A3SO-01	0.460274	1	0.314871	Low groups	TCGA-FD-A3SO-01	0.460274	1	1.65828	Low groups	TCGA-FD-A3SO-01	0.460274	1	0.183709	High groups	TCGA-FD-A3SO-01	0.460274	1	2.79046	High groups
TCGA-FD-A6TA-01	5.23836	0	0.659377	Low groups	TCGA-FD-A6TA-01	5.23836	0	2.04733	Low groups	TCGA-FD-A6TA-01	5.23836	0	0.127633	High groups	TCGA-FD-A6TA-01	5.23836	0	1.54567	Low groups
TCGA-FD-A3SS-01	1.07123	1	0.192825	Low groups	TCGA-FD-A3SS-01	1.07123	1	2.09299	Low groups	TCGA-FD-A3SS-01	1.07123	1	0.0604625	High groups	TCGA-FD-A3SS-01	1.07123	1	2.44702	High groups
TCGA-FD-A43P-01	2.27945	0	4.03327	High groups	TCGA-FD-A43P-01	2.27945	0	1.29472	Low groups	TCGA-FD-A43P-01	2.27945	0	0.0406821	Low groups	TCGA-FD-A43P-01	2.27945	0	1.7618	Low groups
TCGA-BT-A3PK-01	0.830137	1	0.350724	Low groups	TCGA-BT-A3PK-01	0.830137	1	2.86888	High groups	TCGA-BT-A3PK-01	0.830137	1	0.127633	High groups	TCGA-BT-A3PK-01	0.830137	1	1.03344	Low groups
TCGA-XF-A9T6-01	0.175342	0	0.0791562	Low groups	TCGA-XF-A9T6-01	0.175342	0	1.23915	Low groups	TCGA-XF-A9T6-01	0.175342	0	0.275007	High groups	TCGA-XF-A9T6-01	0.175342	0	4.0506	High groups
TCGA-FD-A5BV-01	0.446575	1	1.96964	High groups	TCGA-FD-A5BV-01	0.446575	1	2.25701	Low groups	TCGA-FD-A5BV-01	0.446575	1	0.0848807	High groups	TCGA-FD-A5BV-01	0.446575	1	2.76852	High groups
TCGA-ZF-AA4U-01	0.717808	1	4.14534	High groups	TCGA-ZF-AA4U-01	0.717808	1	2.8111	High groups	TCGA-ZF-AA4U-01	0.717808	1	0	Low groups	TCGA-ZF-AA4U-01	0.717808	1	2.27343	High groups
TCGA-SY-A9G5-01	3.24932	0	0.570949	Low groups	TCGA-SY-A9G5-01	3.24932	0	1.61339	Low groups	TCGA-SY-A9G5-01	3.24932	0	0.218719	High groups	TCGA-SY-A9G5-01	3.24932	0	2.41846	High groups
TCGA-KQ-A41R-01	3.69863	0	2.44917	High groups	TCGA-KQ-A41R-01	3.69863	0	2.8425	High groups	TCGA-KQ-A41R-01	3.69863	0	0.0177794	Low groups	TCGA-KQ-A41R-01	3.69863	0	2.34375	High groups
TCGA-GC-A6I1-01	0.745205	1	0.0254541	Low groups	TCGA-GC-A6I1-01	0.745205	1	0.958063	Low groups	TCGA-GC-A6I1-01	0.745205	1	0.0304067	Low groups	TCGA-GC-A6I1-01	0.745205	1	0.580821	Low groups
TCGA-GU-A764-01	1.67123	0	0.299362	Low groups	TCGA-GU-A764-01	1.67123	0	2.05332	Low groups	TCGA-GU-A764-01	1.67123	0	0.372395	High groups	TCGA-GU-A764-01	1.67123	0	2.14838	Low groups
TCGA-G2-A2EF-01	5.16164	0	0.0211954	Low groups	TCGA-G2-A2EF-01	5.16164	0	0.851519	Low groups	TCGA-G2-A2EF-01	5.16164	0	0.0503276	High groups	TCGA-G2-A2EF-01	5.16164	0	2.2773	High groups
TCGA-FT-A61P-01	0.923288	0	0.776862	Low groups	TCGA-FT-A61P-01	0.923288	0	2.98035	High groups	TCGA-FT-A61P-01	0.923288	0	0.103397	High groups	TCGA-FT-A61P-01	0.923288	0	2.10541	Low groups
TCGA-K4-AAQO-01	0.983562	0	2.17846	High groups	TCGA-K4-AAQO-01	0.983562	0	2.90035	High groups	TCGA-K4-AAQO-01	0.983562	0	0.740625	High groups	TCGA-K4-AAQO-01	0.983562	0	2.01221	Low groups
TCGA-DK-AA6L-01	3.1863	1	0.0961269	Low groups	TCGA-DK-AA6L-01	3.1863	1	1.55046	Low groups	TCGA-DK-AA6L-01	3.1863	1	0.077243	High groups	TCGA-DK-AA6L-01	3.1863	1	0.0919367	Low groups
TCGA-K4-A6MB-01	1.28493	0	2.25885	High groups	TCGA-K4-A6MB-01	1.28493	0	1.52767	Low groups	TCGA-K4-A6MB-01	1.28493	0	0.0318186	Low groups	TCGA-K4-A6MB-01	1.28493	0	1.66771	Low groups
TCGA-BT-A20P-01	1.49041	1	2.56365	High groups	TCGA-BT-A20P-01	1.49041	1	3.71209	High groups	TCGA-BT-A20P-01	1.49041	1	0	Low groups	TCGA-BT-A20P-01	1.49041	1	2.30547	High groups
TCGA-FD-A3SJ-01	2.02466	1	4.1654	High groups	TCGA-FD-A3SJ-01	2.02466	1	1.42207	Low groups	TCGA-FD-A3SJ-01	2.02466	1	0.132774	High groups	TCGA-FD-A3SJ-01	2.02466	1	3.16411	High groups
TCGA-G2-A3VY-01	1.46849	0	3.89913	High groups	TCGA-G2-A3VY-01	1.46849	0	1.87468	Low groups	TCGA-G2-A3VY-01	1.46849	0	0.030548	Low groups	TCGA-G2-A3VY-01	1.46849	0	2.39388	High groups
TCGA-GC-A3WC-01	1.47945	0	0.477366	Low groups	TCGA-GC-A3WC-01	1.47945	0	1.71035	Low groups	TCGA-GC-A3WC-01	1.47945	0	0.365133	High groups	TCGA-GC-A3WC-01	1.47945	0	1.7476	Low groups
TCGA-CU-A3QU-01	0.432877	0	5.06091	High groups	TCGA-CU-A3QU-01	0.432877	0	2.86309	High groups	TCGA-CU-A3QU-01	0.432877	0	0.0152121	Low groups	TCGA-CU-A3QU-01	0.432877	0	3.22025	High groups
TCGA-FD-A3SP-01	2.14521	0	1.55454	High groups	TCGA-FD-A3SP-01	2.14521	0	2.06336	Low groups	TCGA-FD-A3SP-01	2.14521	0	0.213503	High groups	TCGA-FD-A3SP-01	2.14521	0	2.48561	High groups
TCGA-GC-A3RB-01	1.59452	0	4.96143	High groups	TCGA-GC-A3RB-01	1.59452	0	2.11026	Low groups	TCGA-GC-A3RB-01	1.59452	0	0	Low groups	TCGA-GC-A3RB-01	1.59452	0	1.98652	Low groups
TCGA-GU-AATQ-01	0.583562	1	3.66836	High groups	TCGA-GU-AATQ-01	0.583562	1	2.2043	Low groups	TCGA-GU-AATQ-01	0.583562	1	0.536053	High groups	TCGA-GU-AATQ-01	0.583562	1	0.442227	Low groups
TCGA-GC-A6I3-01	1.1589	0	4.0749	High groups	TCGA-GC-A6I3-01	1.1589	0	2.99839	High groups	TCGA-GC-A6I3-01	1.1589	0	0.143132	High groups	TCGA-GC-A6I3-01	1.1589	0	1.39884	Low groups
TCGA-GC-A3RD-01	1.1726	0	0.72657	Low groups	TCGA-GC-A3RD-01	1.1726	0	3.6607	High groups	TCGA-GC-A3RD-01	1.1726	0	0.0164963	Low groups	TCGA-GC-A3RD-01	1.1726	0	2.34849	High groups
TCGA-GD-A3OQ-01	0.260274	0	2.44371	High groups	TCGA-GD-A3OQ-01	0.260274	0	2.91039	High groups	TCGA-GD-A3OQ-01	0.260274	0	0.0152121	Low groups	TCGA-GD-A3OQ-01	0.260274	0	2.70821	High groups
TCGA-CF-A47T-01	1.05479	1	0.194339	Low groups	TCGA-CF-A47T-01	1.05479	1	2.91458	High groups	TCGA-CF-A47T-01	1.05479	1	0.0154976	Low groups	TCGA-CF-A47T-01	1.05479	1	3.2702	High groups
TCGA-ZF-AA52-01	2.95068	1	3.05825	High groups	TCGA-ZF-AA52-01	2.95068	1	3.06542	High groups	TCGA-ZF-AA52-01	2.95068	1	0.215616	High groups	TCGA-ZF-AA52-01	2.95068	1	2.67489	High groups
TCGA-XF-A8HG-01	1.27945	1	1.82839	High groups	TCGA-XF-A8HG-01	1.27945	1	2.75382	High groups	TCGA-XF-A8HG-01	1.27945	1	0	Low groups	TCGA-XF-A8HG-01	1.27945	1	2.50916	High groups
TCGA-FD-A3B7-01	0.334247	1	0.566572	Low groups	TCGA-FD-A3B7-01	0.334247	1	0.611361	Low groups	TCGA-FD-A3B7-01	0.334247	1	0.24732	High groups	TCGA-FD-A3B7-01	0.334247	1	1.59932	Low groups
TCGA-DK-A3IL-01	1.13151	1	2.96273	High groups	TCGA-DK-A3IL-01	1.13151	1	3.05563	High groups	TCGA-DK-A3IL-01	1.13151	1	0.0805212	High groups	TCGA-DK-A3IL-01	1.13151	1	2.34993	High groups
TCGA-E7-A6ME-01	2.00274	0	3.67213	High groups	TCGA-E7-A6ME-01	2.00274	0	4.026	High groups	TCGA-E7-A6ME-01	2.00274	0	0.280006	High groups	TCGA-E7-A6ME-01	2.00274	0	3.05299	High groups
TCGA-GD-A2C5-01	2.22466	0	3.14574	High groups	TCGA-GD-A2C5-01	2.22466	0	2.0346	Low groups	TCGA-GD-A2C5-01	2.22466	0	0.26111	High groups	TCGA-GD-A2C5-01	2.22466	0	2.08253	Low groups
TCGA-DK-AA6X-01	1.27945	0	3.72709	High groups	TCGA-DK-AA6X-01	1.27945	0	1.43146	Low groups	TCGA-DK-AA6X-01	1.27945	0	0.650581	High groups	TCGA-DK-AA6X-01	1.27945	0	2.06323	Low groups
TCGA-UY-A9PD-01	1.48493	0	2.86904	High groups	TCGA-UY-A9PD-01	1.48493	0	3.13486	High groups	TCGA-UY-A9PD-01	1.48493	0	0.0518593	High groups	TCGA-UY-A9PD-01	1.48493	0	3.36454	High groups
TCGA-DK-A3IM-01	0.679452	1	0.00561557	Low groups	TCGA-DK-A3IM-01	0.679452	1	0.797594	Low groups	TCGA-DK-A3IM-01	0.679452	1	0.878529	High groups	TCGA-DK-A3IM-01	0.679452	1	2.84131	High groups
TCGA-BT-A42F-01	2.36712	0	0.0387171	Low groups	TCGA-BT-A42F-01	2.36712	0	0.853676	Low groups	TCGA-BT-A42F-01	2.36712	0	0	Low groups	TCGA-BT-A42F-01	2.36712	0	2.18228	Low groups
TCGA-FD-A3SL-01	1.95068	1	2.5799	High groups	TCGA-FD-A3SL-01	1.95068	1	0.954717	Low groups	TCGA-FD-A3SL-01	1.95068	1	0.329525	High groups	TCGA-FD-A3SL-01	1.95068	1	2.1746	Low groups
TCGA-BT-A3PH-01	0.389041	1	0.475915	Low groups	TCGA-BT-A3PH-01	0.389041	1	3.29555	High groups	TCGA-BT-A3PH-01	0.389041	1	0.0267293	Low groups	TCGA-BT-A3PH-01	0.389041	1	1.86853	Low groups
TCGA-FD-A3SQ-01	3.89863	1	1.22589	High groups	TCGA-FD-A3SQ-01	3.89863	1	2.94782	High groups	TCGA-FD-A3SQ-01	3.89863	1	0.0710762	High groups	TCGA-FD-A3SQ-01	3.89863	1	2.57476	High groups
TCGA-ZF-A9RF-01	5.33973	0	0.0961269	Low groups	TCGA-ZF-A9RF-01	5.33973	0	1.09342	Low groups	TCGA-ZF-A9RF-01	5.33973	0	0.0582472	High groups	TCGA-ZF-A9RF-01	5.33973	0	2.23946	High groups
TCGA-DK-A1A3-01	1.82192	1	3.81149	High groups	TCGA-DK-A1A3-01	1.82192	1	3.52125	High groups	TCGA-DK-A1A3-01	1.82192	1	0.120485	High groups	TCGA-DK-A1A3-01	1.82192	1	1.71892	Low groups
TCGA-BT-A2LA-01	1.43014	0	0.556993	Low groups	TCGA-BT-A2LA-01	1.43014	0	1.89173	Low groups	TCGA-BT-A2LA-01	1.43014	0	0.867185	High groups	TCGA-BT-A2LA-01	1.43014	0	0.14483	Low groups
TCGA-PQ-A6FN-01	1.38904	0	0.235727	Low groups	TCGA-PQ-A6FN-01	1.38904	0	1.3851	Low groups	TCGA-PQ-A6FN-01	1.38904	0	0.038998	Low groups	TCGA-PQ-A6FN-01	1.38904	0	1.86053	Low groups
TCGA-GD-A3OP-01	0.175342	0	3.92386	High groups	TCGA-GD-A3OP-01	0.175342	0	3.50453	High groups	TCGA-GD-A3OP-01	0.175342	0	0.357045	High groups	TCGA-GD-A3OP-01	0.175342	0	1.77535	Low groups
TCGA-FD-A5BT-01	0.89863	1	0.611739	Low groups	TCGA-FD-A5BT-01	0.89863	1	2.59395	High groups	TCGA-FD-A5BT-01	0.89863	1	1.28511	High groups	TCGA-FD-A5BT-01	0.89863	1	1.53953	Low groups
TCGA-BL-A3JM-01	0.561644	1	0.414244	Low groups	TCGA-BL-A3JM-01	0.561644	1	2.17249	Low groups	TCGA-BL-A3JM-01	0.561644	1	0.148218	High groups	TCGA-BL-A3JM-01	0.561644	1	2.2658	High groups
TCGA-E7-A85H-01	1.07945	0	1.31696	High groups	TCGA-E7-A85H-01	1.07945	0	3.02283	High groups	TCGA-E7-A85H-01	1.07945	0	0	Low groups	TCGA-E7-A85H-01	1.07945	0	3.15041	High groups
TCGA-CU-A72E-01	1.13151	1	2.63575	High groups	TCGA-CU-A72E-01	1.13151	1	2.30955	Low groups	TCGA-CU-A72E-01	1.13151	1	0.0492125	Low groups	TCGA-CU-A72E-01	1.13151	1	1.74481	Low groups
TCGA-FD-A3SN-01	2.43014	0	0.359634	Low groups	TCGA-FD-A3SN-01	2.43014	0	1.93387	Low groups	TCGA-FD-A3SN-01	2.43014	0	0.0173518	Low groups	TCGA-FD-A3SN-01	2.43014	0	2.11157	Low groups
TCGA-GU-A762-01	0.635616	1	0.376179	Low groups	TCGA-GU-A762-01	0.635616	1	1.70876	Low groups	TCGA-GU-A762-01	0.635616	1	0.195474	High groups	TCGA-GU-A762-01	0.635616	1	1.86604	Low groups
TCGA-GV-A3QH-01	0.706849	1	4.30885	High groups	TCGA-GV-A3QH-01	0.706849	1	2.38463	Low groups	TCGA-GV-A3QH-01	0.706849	1	0.0132121	Low groups	TCGA-GV-A3QH-01	0.706849	1	2.69301	High groups
TCGA-FD-A6TF-01	0.189041	1	0.890719	Low groups	TCGA-FD-A6TF-01	0.189041	1	2.51538	High groups	TCGA-FD-A6TF-01	0.189041	1	0.2587	High groups	TCGA-FD-A6TF-01	0.189041	1	1.48682	Low groups
TCGA-XF-A9SJ-01	0.268493	1	0.583904	Low groups	TCGA-XF-A9SJ-01	0.268493	1	3.27502	High groups	TCGA-XF-A9SJ-01	0.268493	1	0.0641931	High groups	TCGA-XF-A9SJ-01	0.268493	1	1.60421	Low groups
TCGA-ZF-A9RL-01	7.40548	0	1.82285	High groups	TCGA-ZF-A9RL-01	7.40548	0	2.91133	High groups	TCGA-ZF-A9RL-01	7.40548	0	0.0210533	Low groups	TCGA-ZF-A9RL-01	7.40548	0	2.87434	High groups
TCGA-E7-A678-01	2.1863	0	3.81022	High groups	TCGA-E7-A678-01	2.1863	0	3.45179	High groups	TCGA-E7-A678-01	2.1863	0	0	Low groups	TCGA-E7-A678-01	2.1863	0	3.14481	High groups
TCGA-GD-A76B-01	0.613699	0	2.82206	High groups	TCGA-GD-A76B-01	0.613699	0	2.20771	Low groups	TCGA-GD-A76B-01	0.613699	0	0.0237521	Low groups	TCGA-GD-A76B-01	0.613699	0	2.10306	Low groups
TCGA-GV-A6ZA-01	1.89315	0	0.351628	Low groups	TCGA-GV-A6ZA-01	1.89315	0	2.86354	High groups	TCGA-GV-A6ZA-01	1.89315	0	0.0169241	Low groups	TCGA-GV-A6ZA-01	1.89315	0	3.63549	High groups
TCGA-FD-A5C1-01	4.90959	0	0.368042	Low groups	TCGA-FD-A5C1-01	4.90959	0	2.17897	Low groups	TCGA-FD-A5C1-01	4.90959	0	0.14104	High groups	TCGA-FD-A5C1-01	4.90959	0	1.39862	Low groups
TCGA-BT-A20X-01	0.687671	1	0.187768	Low groups	TCGA-BT-A20X-01	0.687671	1	0.968939	Low groups	TCGA-BT-A20X-01	0.687671	1	0.0618453	High groups	TCGA-BT-A20X-01	0.687671	1	1.31759	Low groups
TCGA-K4-A3WV-01	1.76986	0	3.69504	High groups	TCGA-K4-A3WV-01	1.76986	0	2.16964	Low groups	TCGA-K4-A3WV-01	1.76986	0	0.0608775	High groups	TCGA-K4-A3WV-01	1.76986	0	3.19774	High groups
TCGA-FD-A5C0-01	1.50685	1	0.824401	Low groups	TCGA-FD-A5C0-01	1.50685	1	4.30995	High groups	TCGA-FD-A5C0-01	1.50685	1	0.0193461	Low groups	TCGA-FD-A5C0-01	1.50685	1	2.3388	High groups
TCGA-DK-A3IU-01	1.93425	1	1.1149	High groups	TCGA-DK-A3IU-01	1.93425	1	0.934328	Low groups	TCGA-DK-A3IU-01	1.93425	1	0.124857	High groups	TCGA-DK-A3IU-01	1.93425	1	2.10276	Low groups
TCGA-UY-A78K-01	1.46849	1	3.43375	High groups	TCGA-UY-A78K-01	1.46849	1	2.70852	High groups	TCGA-UY-A78K-01	1.46849	1	0.0870554	High groups	TCGA-UY-A78K-01	1.46849	1	1.11849	Low groups
TCGA-DK-A1AE-01	1.34521	0	3.30797	High groups	TCGA-DK-A1AE-01	1.34521	0	1.82098	Low groups	TCGA-DK-A1AE-01	1.34521	0	0.0413832	Low groups	TCGA-DK-A1AE-01	1.34521	0	2.23732	High groups
TCGA-LT-A8JT-01	1.75616	0	0.798756	Low groups	TCGA-LT-A8JT-01	1.75616	0	2.46778	High groups	TCGA-LT-A8JT-01	1.75616	0	0.0603241	High groups	TCGA-LT-A8JT-01	1.75616	0	2.71956	High groups
TCGA-BT-A20O-01	1.0137	1	0.519542	Low groups	TCGA-BT-A20O-01	1.0137	1	0.785676	Low groups	TCGA-BT-A20O-01	1.0137	1	0.18574	High groups	TCGA-BT-A20O-01	1.0137	1	2.6132	High groups
TCGA-K4-A4AB-01	0.230137	0	1.77783	High groups	TCGA-K4-A4AB-01	0.230137	0	2.5298	High groups	TCGA-K4-A4AB-01	0.230137	0	0.0197731	Low groups	TCGA-K4-A4AB-01	0.230137	0	2.19664	High groups
TCGA-FD-A43U-01	1.74247	0	2.53722	High groups	TCGA-FD-A43U-01	1.74247	0	2.15335	Low groups	TCGA-FD-A43U-01	1.74247	0	0.197865	High groups	TCGA-FD-A43U-01	1.74247	0	0.595408	Low groups
TCGA-FD-A6TE-01	1.03014	0	4.61676	High groups	TCGA-FD-A6TE-01	1.03014	0	3.87177	High groups	TCGA-FD-A6TE-01	1.03014	0	0.0401209	Low groups	TCGA-FD-A6TE-01	1.03014	0	2.36787	High groups
TCGA-XF-A9SV-01	1.06301	1	0.691266	Low groups	TCGA-XF-A9SV-01	1.06301	1	3.17445	High groups	TCGA-XF-A9SV-01	1.06301	1	0.192068	High groups	TCGA-XF-A9SV-01	1.06301	1	2.60079	High groups
TCGA-GD-A6C6-01	0.183562	0	0.457752	Low groups	TCGA-GD-A6C6-01	0.183562	0	4.03094	High groups	TCGA-GD-A6C6-01	0.183562	0	0.100978	High groups	TCGA-GD-A6C6-01	0.183562	0	0.831877	Low groups
TCGA-KQ-A41N-01	4.39452	0	2.04303	High groups	TCGA-KQ-A41N-01	4.39452	0	2.4197	High groups	TCGA-KQ-A41N-01	4.39452	0	0	Low groups	TCGA-KQ-A41N-01	4.39452	0	0.556699	Low groups
TCGA-4Z-AA7W-01	2.30137	0	0.979294	Low groups	TCGA-4Z-AA7W-01	2.30137	0	1.77997	Low groups	TCGA-4Z-AA7W-01	2.30137	0	0.0166389	Low groups	TCGA-4Z-AA7W-01	2.30137	0	1.84571	Low groups
TCGA-CF-A9FH-01	0	0	0.818605	Low groups	TCGA-CF-A9FH-01	0	0	3.84526	High groups	TCGA-CF-A9FH-01	0	0	0	Low groups	TCGA-CF-A9FH-01	0	0	2.29672	High groups
TCGA-KQ-A41Q-01	3.91507	0	3.27816	High groups	TCGA-KQ-A41Q-01	3.91507	0	2.30299	Low groups	TCGA-KQ-A41Q-01	3.91507	0	0	Low groups	TCGA-KQ-A41Q-01	3.91507	0	2.99888	High groups
TCGA-E7-A3X6-01	2.47671	1	0.480472	Low groups	TCGA-E7-A3X6-01	2.47671	1	2.10564	Low groups	TCGA-E7-A3X6-01	2.47671	1	0.0180644	Low groups	TCGA-E7-A3X6-01	2.47671	1	1.98692	Low groups
TCGA-XF-A9SL-01	5.53425	1	1.92543	High groups	TCGA-XF-A9SL-01	5.53425	1	2.6882	High groups	TCGA-XF-A9SL-01	5.53425	1	0.790605	High groups	TCGA-XF-A9SL-01	5.53425	1	2.41438	High groups
TCGA-4Z-AA81-01	3.47945	1	0.0630887	Low groups	TCGA-4Z-AA81-01	3.47945	1	2.47752	High groups	TCGA-4Z-AA81-01	3.47945	1	0	Low groups	TCGA-4Z-AA81-01	3.47945	1	2.72048	High groups
TCGA-DK-A1AB-01	1.39178	1	4.61839	High groups	TCGA-DK-A1AB-01	1.39178	1	1.75442	Low groups	TCGA-DK-A1AB-01	1.39178	1	0.510557	High groups	TCGA-DK-A1AB-01	1.39178	1	1.65499	Low groups
TCGA-XF-A9T0-01	2.18904	0	1.19736	High groups	TCGA-XF-A9T0-01	2.18904	0	2.00054	Low groups	TCGA-XF-A9T0-01	2.18904	0	0.0204844	Low groups	TCGA-XF-A9T0-01	2.18904	0	3.83871	High groups
TCGA-GC-A3RC-01	1.32603	0	0.0889557	Low groups	TCGA-GC-A3RC-01	1.32603	0	1.96868	Low groups	TCGA-GC-A3RC-01	1.32603	0	0.649018	High groups	TCGA-GC-A3RC-01	1.32603	0	2.16302	Low groups
TCGA-XF-AAN8-01	0.323288	1	1.49605	High groups	TCGA-XF-AAN8-01	0.323288	1	2.22212	Low groups	TCGA-XF-AAN8-01	0.323288	1	1.91552	High groups	TCGA-XF-AAN8-01	0.323288	1	2.75892	High groups
TCGA-XF-A8HF-01	8.09315	1	2.40032	High groups	TCGA-XF-A8HF-01	8.09315	1	3.30213	High groups	TCGA-XF-A8HF-01	8.09315	1	0.0549179	High groups	TCGA-XF-A8HF-01	8.09315	1	0.273576	Low groups
TCGA-E5-A2PC-01	3.63288	0	0.0277203	Low groups	TCGA-E5-A2PC-01	3.63288	0	1.78463	Low groups	TCGA-E5-A2PC-01	3.63288	0	0.0112094	Low groups	TCGA-E5-A2PC-01	3.63288	0	2.43459	High groups
TCGA-ZF-A9R2-01	1.7589	0	2.71471	High groups	TCGA-ZF-A9R2-01	1.7589	0	2.65549	High groups	TCGA-ZF-A9R2-01	1.7589	0	0	Low groups	TCGA-ZF-A9R2-01	1.7589	0	0	Low groups
TCGA-E5-A4U1-01	3.23562	0	1.24355	High groups	TCGA-E5-A4U1-01	3.23562	0	2.89196	High groups	TCGA-E5-A4U1-01	3.23562	0	0.0192037	Low groups	TCGA-E5-A4U1-01	3.23562	0	3.02998	High groups
TCGA-BT-A0S7-01	0.547945	1	0.952035	Low groups	TCGA-BT-A0S7-01	0.547945	1	2.31603	Low groups	TCGA-BT-A0S7-01	0.547945	1	1.94632	High groups	TCGA-BT-A0S7-01	0.547945	1	2.54184	High groups
TCGA-ZF-A9RM-01	3.9863	0	0.57056	Low groups	TCGA-ZF-A9RM-01	3.9863	0	2.52634	High groups	TCGA-ZF-A9RM-01	3.9863	0	0	Low groups	TCGA-ZF-A9RM-01	3.9863	0	2.94236	High groups
TCGA-UY-A9PB-01	2.46301	0	0.394404	Low groups	TCGA-UY-A9PB-01	2.46301	0	2.39736	Low groups	TCGA-UY-A9PB-01	2.46301	0	0.444349	High groups	TCGA-UY-A9PB-01	2.46301	0	2.32002	High groups
TCGA-XF-A9SY-01	1.75342	0	0.567156	Low groups	TCGA-XF-A9SY-01	1.75342	0	0.803558	Low groups	TCGA-XF-A9SY-01	1.75342	0	0.291368	High groups	TCGA-XF-A9SY-01	1.75342	0	0.637471	Low groups
TCGA-E7-A7DU-01	0.0767123	0	3.702	High groups	TCGA-E7-A7DU-01	0.0767123	0	2.35783	Low groups	TCGA-E7-A7DU-01	0.0767123	0	0.0270125	Low groups	TCGA-E7-A7DU-01	0.0767123	0	3.11278	High groups
TCGA-XF-AAMJ-01	4.57534	1	2.72229	High groups	TCGA-XF-AAMJ-01	4.57534	1	2.14434	Low groups	TCGA-XF-AAMJ-01	4.57534	1	0.509138	High groups	TCGA-XF-AAMJ-01	4.57534	1	0.814755	Low groups
