# Supplementary material for: Transcriptome-wide 1-methyladenosine functional profiling of messenger RNA and long non-coding RNA in bladder cancer
Source: Front Genet. 2024 Feb 28;15:1333931. doi: 10.3389/fgene.2024.1333931 (PMC10933092; doi:10.3389/fgene.2024.1333931)
Supplement: Supplementary file 6 [file Table4.XLSX]

## Sheet: Supplementary Table S4
GO enrichment analysis of m1A modified mRNAs and lncRNAs between sh-NC and sh- TRMT61A 5637 cells.
mRNA			lncRNA
Go term	group	GENES	Go term	group	GENES
cellular process	Biological process	BRIX1//RPL5//TRAF7//UBXN2A//ATG2B//NSFL1C//RAB1A//VMP1//INO80//SMC1A//KNSTRN//BUB3//CDT1//TIMELESS//EIF2AK4//CLSPN//BRIP1//CDKN1A//CDK6//INHBA//MCM4//CUL5//ACVR1//BRD4//OPTN//NES//ARPP19//CIT//CEP250//NINL//HSP90AA1//ODF2//PCNT//FBXL12//YWHAE//CEP78//BRSK2//HAUS8//CDX2//HOXB13//CEBPB//PPP1R13L//OSR1//CREBBP//ZFP90//CUX1//DNMT1//ATN1//FLCN//ENO1//EP300//ETS2//FOXK1//KDM1A//ZHX3//CIC//RTF1//MGA//DN…	cellular process	Biological process	TYMP//APLF//KPNA1//NOP53//MPI//NMD3//RAD9A//DOT1L//CCNJ//BCCIP//CCNJL//SORBS3//SNW1//WWTR1//KANK2//GPS2//HDAC1//HMGB1//MXI1//ZFHX3//DNAJC17//IMPACT//YEATS2//PTCH1//RARA//ZNF649//SMARCA2//SUPT4H1//TP53//MZF1//EHMT1//MTA1//AURKB//CTR9//NUMA1//DLG3//ERBB2//PSME1//PTPRA//SPTBN2//SYNGAP1//MAP3K14//EXOSC10//RPS8//UPF3A//EIF4A3//MAP3K6//GHR//GPS1//TRIM3//TRIM2//RUSC1//RNF111//ATRX//EML3//DYNC1LI1//PRPF3…
biological regulation	Biological process	CDT1//TIMELESS//EIF2AK4//CLSPN//BRIP1//CDKN1A//BRD4//CDK6//CDX2//HOXB13//CEBPB//PPP1R13L//OSR1//CREBBP//ZFP90//CUX1//DNMT1//ATN1//FLCN//ENO1//EP300//ETS2//FOXK1//KDM1A//ZHX3//CIC//RTF1//MGA//DNAJB5//KANK2//ZBTB20//GATA2//GLI2//GLI3//HIPK2//TAGLN3//HCFC1//HMGB1//HNRNPA2B1//HOXB4//JUN//SMAD2//MECP2//MEIS2//MSX2//ZFHX3//NFIC//NFIL3//NOTCH3//ZNF219//HDAC7//LYAR//YEATS2//MTA3//PHF12//ZBTB4//PURB//RARA…	metabolic process	Biological process	APLF//KPNA1//MPI//CCNJ//BCCIP//CCNJL//SORBS3//SNW1//WWTR1//KANK2//GPS2//NOP53//HDAC1//HMGB1//MXI1//ZFHX3//DNAJC17//IMPACT//YEATS2//PTCH1//RARA//ZNF649//SMARCA2//SUPT4H1//TP53//MZF1//EHMT1//MTA1//AURKB//CTR9//DLG3//ERBB2//PSME1//PTPRA//SPTBN2//SYNGAP1//MAP3K14//EXOSC10//RPS8//UPF3A//EIF4A3//MAP3K6//GHR//GPS1//TRIM3//TRIM2//RUSC1//RNF111//PRPF31//SF1//MLH1//DDX23//CELF4//RBM25//FAM172A//RBM19//DHX8…
regulation of biological process	Biological process	CDT1//TIMELESS//EIF2AK4//CLSPN//BRIP1//CDKN1A//BRD4//CDK6//CDX2//HOXB13//CEBPB//PPP1R13L//OSR1//CREBBP//ZFP90//CUX1//DNMT1//ATN1//FLCN//ENO1//EP300//ETS2//FOXK1//KDM1A//ZHX3//CIC//RTF1//MGA//DNAJB5//KANK2//ZBTB20//GATA2//GLI2//GLI3//HIPK2//TAGLN3//HCFC1//HMGB1//HNRNPA2B1//HOXB4//JUN//SMAD2//MECP2//MEIS2//MSX2//ZFHX3//NFIC//NFIL3//NOTCH3//ZNF219//HDAC7//LYAR//YEATS2//MTA3//PHF12//ZBTB4//PURB//RARA…	organic substance metabolic process	Biological process	APLF//KPNA1//MPI//CCNJ//BCCIP//CCNJL//SORBS3//SNW1//WWTR1//KANK2//GPS2//NOP53//HDAC1//HMGB1//MXI1//ZFHX3//DNAJC17//IMPACT//YEATS2//PTCH1//RARA//ZNF649//SMARCA2//SUPT4H1//TP53//MZF1//EHMT1//MTA1//AURKB//CTR9//DLG3//ERBB2//PSME1//PTPRA//SPTBN2//SYNGAP1//MAP3K14//EXOSC10//RPS8//UPF3A//EIF4A3//MAP3K6//GHR//GPS1//TRIM3//TRIM2//RUSC1//RNF111//PRPF31//SF1//MLH1//DDX23//CELF4//RBM25//FAM172A//RBM19//DHX8…
metabolic process	Biological process	UBXN2A//ATG2B//NSFL1C//RAB1A//VMP1//CDKN1A//BRD4//CDT1//CDK6//CDX2//HOXB13//CEBPB//PPP1R13L//OSR1//CREBBP//ZFP90//CUX1//DNMT1//ATN1//FLCN//ENO1//EP300//ETS2//FOXK1//KDM1A//ZHX3//CIC//RTF1//MGA//DNAJB5//KANK2//ZBTB20//GATA2//GLI2//GLI3//HIPK2//TAGLN3//HCFC1//HMGB1//HNRNPA2B1//HOXB4//JUN//SMAD2//MECP2//MEIS2//MSX2//ZFHX3//NFIC//NFIL3//NOTCH3//ZNF219//HDAC7//LYAR//YEATS2//MTA3//PHF12//ZBTB4//PURB//R…	cellular metabolic process	Biological process	APLF//KPNA1//MPI//CCNJ//BCCIP//CCNJL//SORBS3//SNW1//WWTR1//KANK2//GPS2//NOP53//HDAC1//HMGB1//MXI1//ZFHX3//DNAJC17//IMPACT//YEATS2//PTCH1//RARA//ZNF649//SMARCA2//SUPT4H1//TP53//MZF1//EHMT1//MTA1//AURKB//CTR9//DLG3//ERBB2//PSME1//PTPRA//SPTBN2//SYNGAP1//MAP3K14//EXOSC10//RPS8//UPF3A//EIF4A3//MAP3K6//GHR//GPS1//TRIM3//TRIM2//RUSC1//RNF111//PRPF31//SF1//MLH1//DDX23//CELF4//RBM25//FAM172A//RBM19//DHX8…
regulation of cellular process	Biological process	CDT1//TIMELESS//EIF2AK4//CLSPN//BRIP1//CDKN1A//BRD4//CDK6//CDX2//HOXB13//CEBPB//PPP1R13L//OSR1//CREBBP//ZFP90//CUX1//DNMT1//ATN1//FLCN//ENO1//EP300//ETS2//FOXK1//KDM1A//ZHX3//CIC//RTF1//MGA//DNAJB5//KANK2//ZBTB20//GATA2//GLI2//GLI3//HIPK2//TAGLN3//HCFC1//HMGB1//HNRNPA2B1//HOXB4//JUN//SMAD2//MECP2//MEIS2//MSX2//ZFHX3//NFIC//NFIL3//NOTCH3//ZNF219//HDAC7//LYAR//YEATS2//MTA3//PHF12//ZBTB4//PURB//RARA…	primary metabolic process	Biological process	APLF//KPNA1//MPI//CCNJ//BCCIP//CCNJL//SORBS3//SNW1//WWTR1//KANK2//GPS2//NOP53//HDAC1//HMGB1//MXI1//ZFHX3//DNAJC17//IMPACT//YEATS2//PTCH1//RARA//ZNF649//SMARCA2//SUPT4H1//TP53//MZF1//EHMT1//MTA1//AURKB//CTR9//DLG3//ERBB2//PSME1//PTPRA//SPTBN2//SYNGAP1//MAP3K14//EXOSC10//RPS8//UPF3A//EIF4A3//MAP3K6//GHR//GPS1//TRIM3//TRIM2//RUSC1//RNF111//PRPF31//SF1//MLH1//DDX23//CELF4//RBM25//FAM172A//RBM19//DHX8…
organic substance metabolic process	Biological process	CDKN1A//BRD4//CDT1//CDK6//CDX2//HOXB13//CEBPB//PPP1R13L//OSR1//CREBBP//ZFP90//CUX1//DNMT1//ATN1//FLCN//ENO1//EP300//ETS2//FOXK1//KDM1A//ZHX3//CIC//RTF1//MGA//DNAJB5//KANK2//ZBTB20//GATA2//GLI2//GLI3//HIPK2//TAGLN3//HCFC1//HMGB1//HNRNPA2B1//HOXB4//JUN//SMAD2//MECP2//MEIS2//MSX2//ZFHX3//NFIC//NFIL3//NOTCH3//ZNF219//HDAC7//LYAR//YEATS2//MTA3//PHF12//ZBTB4//PURB//RARA//RPS27A//RREB1//SALL2//SFPQ//SIX…	regulation of cellular process	Biological process	KPNA1//RAD9A//DOT1L//CCNJ//BCCIP//CCNJL//SORBS3//SNW1//WWTR1//KANK2//GPS2//NOP53//HDAC1//HMGB1//MXI1//ZFHX3//DNAJC17//IMPACT//YEATS2//PTCH1//RARA//ZNF649//SMARCA2//SUPT4H1//TP53//MZF1//EHMT1//MTA1//AURKB//CTR9//DLG3//ERBB2//PSME1//PTPRA//SPTBN2//SYNGAP1//MAP3K14//MAP3K6//GHR//GPS1//CELF4//RBM25//FAM172A//RBM19//SLIRP//EGLN2//SOD2//NSG1//CORO1C//CACTIN//BRAT1//PLAUR//CDK2AP1//AXIN1//HMGB2//STX1A//…
cellular metabolic process	Biological process	UBXN2A//ATG2B//NSFL1C//RAB1A//VMP1//CDKN1A//BRD4//CDT1//CDK6//CDX2//HOXB13//CEBPB//PPP1R13L//OSR1//CREBBP//ZFP90//CUX1//DNMT1//ATN1//FLCN//ENO1//EP300//ETS2//FOXK1//KDM1A//ZHX3//CIC//RTF1//MGA//DNAJB5//KANK2//ZBTB20//GATA2//GLI2//GLI3//HIPK2//TAGLN3//HCFC1//HMGB1//HNRNPA2B1//HOXB4//JUN//SMAD2//MECP2//MEIS2//MSX2//ZFHX3//NFIC//NFIL3//NOTCH3//ZNF219//HDAC7//LYAR//YEATS2//MTA3//PHF12//ZBTB4//PURB//R…	nitrogen compound metabolic process	Biological process	APLF//KPNA1//MPI//CCNJ//BCCIP//CCNJL//SORBS3//SNW1//WWTR1//KANK2//GPS2//NOP53//HDAC1//HMGB1//MXI1//ZFHX3//DNAJC17//IMPACT//YEATS2//PTCH1//RARA//ZNF649//SMARCA2//SUPT4H1//TP53//MZF1//EHMT1//MTA1//AURKB//CTR9//DLG3//ERBB2//PSME1//PTPRA//SPTBN2//SYNGAP1//MAP3K14//EXOSC10//RPS8//UPF3A//EIF4A3//MAP3K6//GHR//GPS1//TRIM3//TRIM2//RUSC1//RNF111//PRPF31//SF1//MLH1//DDX23//CELF4//RBM25//FAM172A//RBM19//DHX8…
primary metabolic process	Biological process	CDKN1A//BRD4//CDT1//CDK6//CDX2//HOXB13//CEBPB//PPP1R13L//OSR1//CREBBP//ZFP90//CUX1//DNMT1//ATN1//FLCN//ENO1//EP300//ETS2//FOXK1//KDM1A//ZHX3//CIC//RTF1//MGA//DNAJB5//KANK2//ZBTB20//GATA2//GLI2//GLI3//HIPK2//TAGLN3//HCFC1//HMGB1//HNRNPA2B1//HOXB4//JUN//SMAD2//MECP2//MEIS2//MSX2//ZFHX3//NFIC//NFIL3//NOTCH3//ZNF219//HDAC7//LYAR//YEATS2//MTA3//PHF12//ZBTB4//PURB//RARA//RPS27A//RREB1//SALL2//SFPQ//SIX…	macromolecule metabolic process	Biological process	APLF//KPNA1//MPI//CCNJ//BCCIP//CCNJL//SORBS3//SNW1//WWTR1//KANK2//GPS2//NOP53//HDAC1//HMGB1//MXI1//ZFHX3//DNAJC17//IMPACT//YEATS2//PTCH1//RARA//ZNF649//SMARCA2//SUPT4H1//TP53//MZF1//EHMT1//MTA1//AURKB//CTR9//DLG3//ERBB2//PSME1//PTPRA//SPTBN2//SYNGAP1//MAP3K14//EXOSC10//RPS8//UPF3A//EIF4A3//MAP3K6//GHR//GPS1//TRIM3//TRIM2//RUSC1//RNF111//PRPF31//SF1//MLH1//DDX23//CELF4//RBM25//FAM172A//RBM19//DHX8…
nitrogen compound metabolic process	Biological process	CDKN1A//BRD4//CDT1//CDK6//CDX2//HOXB13//CEBPB//PPP1R13L//OSR1//CREBBP//ZFP90//CUX1//DNMT1//ATN1//FLCN//ENO1//EP300//ETS2//FOXK1//KDM1A//ZHX3//CIC//RTF1//MGA//DNAJB5//KANK2//ZBTB20//GATA2//GLI2//GLI3//HIPK2//TAGLN3//HCFC1//HMGB1//HNRNPA2B1//HOXB4//JUN//SMAD2//MECP2//MEIS2//MSX2//ZFHX3//NFIC//NFIL3//NOTCH3//ZNF219//HDAC7//LYAR//YEATS2//MTA3//PHF12//ZBTB4//PURB//RARA//RPS27A//RREB1//SALL2//SFPQ//SIX…	cellular macromolecule metabolic process	Biological process	APLF//KPNA1//MPI//CCNJ//BCCIP//CCNJL//SORBS3//SNW1//WWTR1//KANK2//GPS2//NOP53//HDAC1//HMGB1//MXI1//ZFHX3//DNAJC17//IMPACT//YEATS2//PTCH1//RARA//ZNF649//SMARCA2//SUPT4H1//TP53//MZF1//EHMT1//MTA1//AURKB//CTR9//DLG3//ERBB2//PSME1//PTPRA//SPTBN2//SYNGAP1//MAP3K14//EXOSC10//RPS8//UPF3A//EIF4A3//MAP3K6//GHR//GPS1//TRIM3//TRIM2//RUSC1//RNF111//MLH1//POLD4//SEM1//SLIRP//EIF5//EIF3I//EIF3J//NSG1//CORO1C//…
macromolecule metabolic process	Biological process	CDKN1A//BRD4//CDT1//CDK6//CDX2//HOXB13//CEBPB//PPP1R13L//OSR1//CREBBP//ZFP90//CUX1//DNMT1//ATN1//FLCN//ENO1//EP300//ETS2//FOXK1//KDM1A//ZHX3//CIC//RTF1//MGA//DNAJB5//KANK2//ZBTB20//GATA2//GLI2//GLI3//HIPK2//TAGLN3//HCFC1//HMGB1//HNRNPA2B1//HOXB4//JUN//SMAD2//MECP2//MEIS2//MSX2//ZFHX3//NFIC//NFIL3//NOTCH3//ZNF219//HDAC7//LYAR//YEATS2//MTA3//PHF12//ZBTB4//PURB//RARA//RPS27A//RREB1//SALL2//SFPQ//SIX…	cellular component organization or biogenesis	Biological process	TYMP//NOP53//MPI//NMD3//NUMA1//BCCIP//ATRX//EML3//DYNC1LI1//PRPF31//SF1//MTFR1//DDX23//DHX8//KRI1//NOP14//EXOSC10//RPS8//RUVBL2//MLH1//GPS1//POLD4//TP53//EGLN2//MTCL1//AAAS//RFX2//EIF5//EIF3I//EIF3J//MYOF//SOD2//NECTIN1//HMGB1//HMGB2//KPNA1//HDAC1//BRWD1//BANP//SUPT4H1//EHMT1//IPO4//KDM6B//ARID1B//SMARCA2//SUPT6H//DOT1L//DDX51//UTP11//EIF4A3//CELF4//NOL3//SLC12A4//STX2//STX1A//ITGB2//MFGE8//DMPK/…
cellular anatomical entity	Cellular component	ENO1//ENO3//HDAC7//SAP30//NCOR1//MORF4L1//CREBBP//EP300//JADE2//HCFC1//KAT6A//JADE3//SUPT20H//GOLGA8A//GOLGA2//GOLGA8B//PDCD6//OPTN//CNIH1//KDELR2//LMTK3//COL7A1//CUX1//CLSTN1//SCAP//SLC35A3//GBP2//GOLIM4//MIA3//MYO18A//MAN2A2//NOTCH3//NUMA1//STK26//PSEN2//TMEM167B//RAB1A//ACBD3//TMEM50B//FKRP//GNPTAB//CAV1//DSEL//RAB36//ARHGAP32//SH3BP1//PPP1R15A//PPP1R3B//EXOSC7//SPIDR//IK//JUN//SMARCE1//U2AF2/…	cellular anatomical entity	Cellular component	HDAC1//GOLGA2//NECAB3//STK25//FNDC3A//SACM1L//PGAP2//ST6GALNAC6//NUMA1//PNPLA8//STX18//GORASP1//UNC93B1//TRAPPC9//TPST2//NDST2//B3GALNT1//NAPA//AP3D1//EXOSC10//POLG2//CENPV//DYNC1LI1//AURKB//ATRX//WRAP53//DOT1L//CHD4//HMGB1//HMGB2//RARA//SMARCA2//TP53//IPO4//POLR3GL//RUNX2//AKAP8//MLH1//RUVBL2//MTCL1//CALM2//AAAS//AGO2//BTBD1//MFAP1//NOP53//ACACA//MAP3K14//LY6K//SLIRP//FHOD1//MICALL2//BAIAP2//CD3…
intracellular	Cellular component	ENO1//ENO3//HDAC7//SAP30//NCOR1//MORF4L1//CREBBP//EP300//JADE2//HCFC1//KAT6A//JADE3//SUPT20H//GOLGA8A//GOLGA2//GOLGA8B//PDCD6//OPTN//CNIH1//KDELR2//LMTK3//COL7A1//CUX1//CLSTN1//SCAP//SLC35A3//GBP2//GOLIM4//MIA3//MYO18A//MAN2A2//NOTCH3//NUMA1//STK26//PSEN2//TMEM167B//RAB1A//ACBD3//TMEM50B//FKRP//GNPTAB//CAV1//DSEL//RAB36//ARHGAP32//SH3BP1//UBE2J2//MED11//LMO7//DCUN1D1//RNF20//RANBP10//TRAF7//MED27…	intracellular	Cellular component	HDAC1//GOLGA2//NECAB3//STK25//FNDC3A//SACM1L//PGAP2//ST6GALNAC6//NUMA1//PNPLA8//STX18//GORASP1//UNC93B1//TRAPPC9//TPST2//NDST2//B3GALNT1//NAPA//AP3D1//ASB1//EXOSC10//POLG2//CCNJ//CCNJL//PSME1//CENPV//DYNC1LI1//AURKB//ATRX//WRAP53//DOT1L//CHD4//HMGB1//HMGB2//RARA//SMARCA2//TP53//IPO4//POLR3GL//RUNX2//AKAP8//MLH1//RUVBL2//MTCL1//CALM2//AAAS//AGO2//BTBD1//NOP53//ACACA//MAP3K14//LY6K//SLIRP//FHOD1//M…
organelle	Cellular component	HDAC7//SAP30//NCOR1//MORF4L1//CREBBP//EP300//JADE2//HCFC1//KAT6A//JADE3//SUPT20H//GOLGA8A//GOLGA2//GOLGA8B//PDCD6//OPTN//CNIH1//KDELR2//LMTK3//COL7A1//CUX1//CLSTN1//SCAP//SLC35A3//GBP2//GOLIM4//MIA3//MYO18A//MAN2A2//NOTCH3//NUMA1//STK26//PSEN2//TMEM167B//RAB1A//ACBD3//TMEM50B//FKRP//GNPTAB//CAV1//DSEL//RAB36//ARHGAP32//EXOSC7//SPIDR//IK//JUN//SMARCE1//U2AF2//ATP5F1C//ATP5PF//SARNP//VMP1//PIGQ//PP…	organelle	Cellular component	HDAC1//GOLGA2//NECAB3//STK25//FNDC3A//SACM1L//PGAP2//ST6GALNAC6//NUMA1//PNPLA8//STX18//GORASP1//UNC93B1//TRAPPC9//TPST2//NDST2//B3GALNT1//NAPA//AP3D1//EXOSC10//POLG2//CENPV//DYNC1LI1//AURKB//ATRX//WRAP53//DOT1L//CHD4//HMGB1//HMGB2//RARA//SMARCA2//TP53//IPO4//POLR3GL//RUNX2//AKAP8//MLH1//RUVBL2//MTCL1//CALM2//AAAS//AGO2//BTBD1//NOP53//ACACA//MAP3K14//LY6K//SLIRP//FHOD1//MICALL2//MCCC1//SERF2//SORB…
intracellular organelle	Cellular component	HDAC7//SAP30//NCOR1//MORF4L1//CREBBP//EP300//JADE2//HCFC1//KAT6A//JADE3//SUPT20H//GOLGA8A//GOLGA2//GOLGA8B//PDCD6//OPTN//CNIH1//KDELR2//LMTK3//COL7A1//CUX1//CLSTN1//SCAP//SLC35A3//GBP2//GOLIM4//MIA3//MYO18A//MAN2A2//NOTCH3//NUMA1//STK26//PSEN2//TMEM167B//RAB1A//ACBD3//TMEM50B//FKRP//GNPTAB//CAV1//DSEL//RAB36//ARHGAP32//EXOSC7//SPIDR//IK//JUN//SMARCE1//U2AF2//ATP5F1C//ATP5PF//SARNP//VMP1//PPP2R5C/…	membrane-bounded organelle	Cellular component	HDAC1//GOLGA2//NECAB3//STK25//FNDC3A//SACM1L//PGAP2//ST6GALNAC6//NUMA1//PNPLA8//STX18//GORASP1//UNC93B1//TRAPPC9//TPST2//NDST2//B3GALNT1//NAPA//AP3D1//EXOSC10//POLG2//ATRX//AURKB//CHD4//HMGB1//HMGB2//RARA//SMARCA2//TP53//IPO4//POLR3GL//RUNX2//MLH1//RUVBL2//NOP53//ACACA//MAP3K14//LY6K//SLIRP//AKAP8//MCCC1//SERF2//SORBS3//SPEG//YAP1//KHDRBS3//EGLN2//ZNF57//COX4I1//CSNK2A1//ZNF558//DHX8//DNM1//APLF/…
membrane-bounded organelle	Cellular component	HDAC7//SAP30//NCOR1//MORF4L1//CREBBP//EP300//JADE2//HCFC1//KAT6A//JADE3//SUPT20H//GOLGA8A//GOLGA2//GOLGA8B//PDCD6//OPTN//CNIH1//KDELR2//LMTK3//COL7A1//CUX1//CLSTN1//SCAP//SLC35A3//GBP2//GOLIM4//MIA3//MYO18A//MAN2A2//NOTCH3//NUMA1//STK26//PSEN2//TMEM167B//RAB1A//ACBD3//TMEM50B//FKRP//GNPTAB//CAV1//DSEL//RAB36//ARHGAP32//EXOSC7//SPIDR//IK//JUN//SMARCE1//U2AF2//ATP5F1C//ATP5PF//SARNP//VMP1//PIGQ//KM…	intracellular organelle	Cellular component	HDAC1//GOLGA2//NECAB3//STK25//FNDC3A//SACM1L//PGAP2//ST6GALNAC6//NUMA1//PNPLA8//STX18//GORASP1//UNC93B1//TRAPPC9//TPST2//NDST2//B3GALNT1//NAPA//AP3D1//EXOSC10//POLG2//CENPV//DYNC1LI1//AURKB//ATRX//WRAP53//DOT1L//CHD4//HMGB1//HMGB2//RARA//SMARCA2//TP53//IPO4//POLR3GL//RUNX2//AKAP8//MLH1//RUVBL2//MTCL1//CALM2//AAAS//AGO2//BTBD1//NOP53//ACACA//MAP3K14//LY6K//SLIRP//FHOD1//MICALL2//MCCC1//SERF2//SORB…
intracellular membrane-bounded organelle	Cellular component	HDAC7//SAP30//NCOR1//MORF4L1//CREBBP//EP300//JADE2//HCFC1//KAT6A//JADE3//SUPT20H//GOLGA8A//GOLGA2//GOLGA8B//PDCD6//OPTN//CNIH1//KDELR2//LMTK3//COL7A1//CUX1//CLSTN1//SCAP//SLC35A3//GBP2//GOLIM4//MIA3//MYO18A//MAN2A2//NOTCH3//NUMA1//STK26//PSEN2//TMEM167B//RAB1A//ACBD3//TMEM50B//FKRP//GNPTAB//CAV1//DSEL//RAB36//ARHGAP32//EXOSC7//SPIDR//IK//JUN//SMARCE1//U2AF2//ATP5F1C//ATP5PF//SARNP//VMP1//KMT5B//A…	cytoplasm	Cellular component	GOLGA2//NECAB3//STK25//FNDC3A//SACM1L//PGAP2//ST6GALNAC6//NUMA1//PNPLA8//STX18//GORASP1//UNC93B1//TRAPPC9//TPST2//NDST2//B3GALNT1//NAPA//AP3D1//POLG2//AGO2//BTBD1//LY6K//SLIRP//MCCC1//AKAP8//MRPL28//CKMT2//MRPL10//COX4I1//KANK2//GPD2//TCAIM//GPS2//HK1//BOLA3//FADS1//STYXL1//POLG//RSAD1//POLD4//GOLPH3//SOD2//TAZ//TP53//YWHAZ//GTPBP3//NAPG//NOL3//MTFR1//SCO2//MIGA1//TOMM40L//SLC25A53//CTBS//AP3M1//…
cytoplasm	Cellular component	ENO1//ENO3//GOLGA8A//GOLGA2//GOLGA8B//PDCD6//OPTN//CNIH1//KDELR2//LMTK3//COL7A1//CUX1//CLSTN1//SCAP//SLC35A3//GBP2//GOLIM4//MIA3//MYO18A//MAN2A2//NOTCH3//NUMA1//STK26//PSEN2//TMEM167B//RAB1A//ACBD3//TMEM50B//FKRP//GNPTAB//CAV1//DSEL//RAB36//ARHGAP32//SH3BP1//PPP1R15A//PPP1R3B//EXOSC7//ATP5F1C//ATP5PF//ATG2B//VMP1//UBAP1L//VPS37C//CHMP1A//WTIP//PATL1//LSM14A//LSM3//NANOS3//CAPRIN1//LIMD1//CLK3//SP…	intracellular membrane-bounded organelle	Cellular component	HDAC1//GOLGA2//NECAB3//STK25//FNDC3A//SACM1L//PGAP2//ST6GALNAC6//NUMA1//PNPLA8//STX18//GORASP1//UNC93B1//TRAPPC9//TPST2//NDST2//B3GALNT1//NAPA//AP3D1//EXOSC10//POLG2//ATRX//AURKB//CHD4//HMGB1//HMGB2//RARA//SMARCA2//TP53//IPO4//POLR3GL//RUNX2//MLH1//RUVBL2//NOP53//ACACA//MAP3K14//AKAP8//MCCC1//SERF2//SORBS3//SPEG//YAP1//KHDRBS3//EGLN2//ZNF57//COX4I1//CSNK2A1//ZNF558//DHX8//DNM1//APLF//CENPV//ERBB2…
nucleus	Cellular component	HDAC7//SAP30//NCOR1//MORF4L1//CREBBP//EP300//JADE2//HCFC1//KAT6A//JADE3//SUPT20H//EXOSC7//SPIDR//IK//JUN//SMARCE1//U2AF2//SARNP//KMT5B//ATRX//XRCC6//KDM1A//MCM4//PML//SP100//TOX4//TELO2//CHAF1A//CEBPB//DDX11//HMGB1//SMAD2//NFATC1//ASF1B//RARA//SMARCA2//SMARCA4//SMARCC2//SMARCD3//POLR3D//STAT6//TCF3//PCGF2//CDK13//TIMELESS//CDX2//BRD4//CHMP1A//RAD21//SMC1A//MLH3//SYN1//SMC3//EP400//ANP32E//WDR43//…	nucleus	Cellular component	HDAC1//EXOSC10//ATRX//AURKB//CHD4//HMGB1//HMGB2//RARA//SMARCA2//TP53//IPO4//POLR3GL//RUNX2//MLH1//RUVBL2//NOP53//ACACA//MAP3K14//AKAP8//MYOF//RNF43//RRM1//AAAS//MTA1//AKAP6//TMEM120B//DMPK//KPNA1//NPIPA8//YAP1//BAIAP2//KHDRBS3//EGLN2//USP43//MRPL10//CSNK2A1//DHX8//DNM1//APLF//ETV4//BRAT1//FDPS//POMZP3//SNW1//KDM6B//ZC3H4//CBY1//CIZ1//WWTR1//PRPF31//INTS1//USP21//AGO2//GPS1//GPS2//SAP30BP//GTF3C2/…
membrane-enclosed lumen	Cellular component	HDAC7//SAP30//NCOR1//MORF4L1//CREBBP//EP300//JADE2//HCFC1//KAT6A//JADE3//SUPT20H//EXOSC7//SPIDR//IK//JUN//SMARCE1//KMT5B//ATRX//KDM1A//XRCC6//MCM4//PML//SP100//TOX4//TELO2//CHAF1A//CEBPB//DDX11//HMGB1//SMAD2//NFATC1//ASF1B//RARA//SMARCA2//SMARCA4//SMARCC2//SMARCD3//POLR3D//STAT6//TCF3//PCGF2//CDK13//TIMELESS//CDX2//BRD4//CHMP1A//RAD21//SMC1A//MLH3//SYN1//SMC3//EP400//ANP32E//WDR43//ACACA//CCDC137…	protein-containing complex	Cellular component	HDAC1//GTF3C2//ASB1//EXOSC10//CCNJ//CCNJL//PSME1//RUVBL2//MCCC1//KPNA1//AAAS//POLR3E//POLR3GL//WWTR1//SMAD6//SMAD9//ZFHX3//TP53//TEAD2//RUNX2//YEATS2//DHX8//SNW1//HNRNPH3//C9ORF78//SF1//DDX23//PRPF31//WRAP53//TOMM40L//COX4I1//POLG//MRPL28//MRPL10//GNB1//AGO2//MSI1//IMPACT//EIF4E2//CPSF1//EIF3I//EIF3J//NUDCD3//DYNC1LI1//ATP1A1//CACNB3//GJD3//PFKP//CSNK2A1//RRM1//SUPT6H//STX1A//SPTBN2//GPS1//ITGB2/…
organelle lumen	Cellular component	HDAC7//SAP30//NCOR1//MORF4L1//CREBBP//EP300//JADE2//HCFC1//KAT6A//JADE3//SUPT20H//EXOSC7//SPIDR//IK//JUN//SMARCE1//KMT5B//ATRX//KDM1A//XRCC6//MCM4//PML//SP100//TOX4//TELO2//CHAF1A//CEBPB//DDX11//HMGB1//SMAD2//NFATC1//ASF1B//RARA//SMARCA2//SMARCA4//SMARCC2//SMARCD3//POLR3D//STAT6//TCF3//PCGF2//CDK13//TIMELESS//CDX2//BRD4//CHMP1A//RAD21//SMC1A//MLH3//SYN1//SMC3//EP400//ANP32E//WDR43//ACACA//CCDC137…	cytosol	Cellular component	PFKP//RRM1//RPS8//BCAS4//SGTA//BAIAP2//EIF4A3//ARFRP1//SERF2//SORBS3//LRRC23//YAP1//MRPL28//RUVBL2//SEC63//OSBPL9//CSNK2A1//DLG3//DMPK//TYMP//EIF4A2//EIF5//APLF//ERBB2//FDPS//HSPA4L//FNDC3A//PHLPP2//ZC3H4//TBC1D30//RUSC1//ALOX12//CBY1//GAK//GALE//WWTR1//GIGYF2//NPHP4//GHR//USP21//AGO2//SGSM3//GNB1//GPS1//GPS2//FHOD1//NOP53//HDAC1//HK1//ACACA//HMBS//BIRC3//KPNA1//KPNA4//KRT14//KRT15//KRT17//LLGL2/…
binding	Molecular function	SLFN13//IFIT5//EIF2AK4//ACBD3//SYT12//HSP90AA1//VPS11//TSPYL2//PDCD6//SIK1B//NUDT3//PPM1N//SIK1//YDJC//ENO1//ENO3//MORC2//ATP11B//ATP11C//NME1//STK26//PKM//CDC42BPG//PDXP//STK11//BRSK2//CDC42BPB//NCBP1//HMGB1//ITPR3//CELF4//RARA//FOXK1//NR5A2//JUN//NONO//KDM3A//SFPQ//SIX1//SOX2//CDX2//CEBPB//OSR1//CUX1//EP300//MLXIP//ZHX3//MGA//GLI3//HOXB4//HOXD3//MSX2//NFIL3//ZBTB4//PURB//RREB1//SALL2//SNAI1//ST…	binding	Molecular function	STX2//STX1A//NAPA//SYT12//APLF//EXOSC10//MVK//PDXK//MAP3K6//EIF4E2//AGO2//HMGB1//HMGB2//CELF4//RARA//HDAC1//NONO//MXI1//SOX13//YAP1//CHD4//ETV4//KDM6B//SMAD6//MYBL1//ZFHX3//RFX2//TP53//MZF1//RUNX2//MTA1//RUVBL2//SUPT4H1//CTR9//ERBB2//TEAD2//ZC3H4//BAIAP2//ITGB2//EPHA2//NECTIN1//ARHGEF1//MFGE8//POLG//NOP53//BANP//EHMT1//CIZ1//AEN//POLG2//ZNF57//ZNF558//ZSCAN25//ZNF780A//GTF3C2//SMAD9//ATRX//FANCI/…
protein binding	Molecular function	SYT12//ZNF326//UVSSA//CTR9//TCOF1//CREBBP//ATN1//EP300//KDM1A//NFATC1//PITX1//ZNHIT6//EDF1//MGA//HIPK2//JUN//NCOR1//GTF2A1//MTA3//CHD6//PHF12//SUMO2//SIX1//F2R//PPP5C//IGFBP3//LCN2//LRP1//STIM1//CAST//BRD4//BRD7//RNF20//SMARCA4//STK11//TP73//PTTG1IP//SETD7//TRIM24//DAG1//FKRP//CAP2//IQGAP2//DBN1//EPB41L1//DMTN//VASH1//FLNC//SYNE2//MACF1//SHROOM2//INPPL1//MYH10//MYO6//PLEC//SSH1//INO80//EPS8L1//SS…	protein binding	Molecular function	STX2//STX1A//NAPA//SYT12//AGO2//SUPT4H1//CTR9//ERBB2//HDAC1//TP53//TEAD2//RUVBL2//CHD4//MTA1//BAIAP2//ARHGEF1//ITGB2//POLG//NOP53//BANP//EHMT1//SPATA32//RUSC1//FHOD1//IMPACT//VPS16//SPTBN2//HOMER2//PRKCSH//BCR//TBC1D10A//CLCF1//NSG1//PLAUR//RARA//RNF43//SNW1//PTCH1//NOL3//HMGB1//IL17D//ITGB1BP2//MFGE8//P4HB//NAPG//STX18//STRN4//FMNL1//KDM6B//CBY1//AXIN1//DNM1//MTCL1//EML3//GOLGA2//NUMA1//YAP1//TR…
organic cyclic compound binding	Molecular function	SLFN13//IFIT5//EIF2AK4//ACBD3//HSP90AA1//VPS11//TSPYL2//NCBP1//HMGB1//CELF4//RARA//FOXK1//NR5A2//JUN//NONO//KDM3A//SFPQ//SIX1//SOX2//CDX2//CEBPB//OSR1//CUX1//ENO1//EP300//MLXIP//ZHX3//MGA//GLI3//HOXB4//HOXD3//MSX2//NFIL3//NME1//ZBTB4//PURB//RREB1//SALL2//SNAI1//STAT6//NR2F2//CNBP//RUNX1//SOX13//ETS2//KDM6B//GATA2//GLI2//SMAD2//MEIS2//ZFHX3//NFATC1//NFIC//YBX1//ZNF219//PITX1//CHD7//ARNTL2//RAD23B/…	organic cyclic compound binding	Molecular function	APLF//EXOSC10//EIF4E2//AGO2//HMGB1//HMGB2//CELF4//RARA//HDAC1//NONO//MXI1//SOX13//YAP1//CHD4//ETV4//KDM6B//SMAD6//MYBL1//ZFHX3//RFX2//TP53//MZF1//RUNX2//MTA1//RUVBL2//ZC3H4//CIZ1//AEN//POLG2//ZNF57//ZNF558//ZSCAN25//ZNF780A//GTF3C2//SMAD9//POLG//ATRX//BANP//FANCI//ARID1B//SMARCA2//SUPT6H//ZNF26//ZNF236//THAP7//TAF15//ZNF611//DOT1L//ZNF577//LBX2//PDCD5//TOX//AKAP8//MLH1//MRPL28//KHDRBS3//SEC63//ZC…
heterocyclic compound binding	Molecular function	SLFN13//IFIT5//EIF2AK4//ACBD3//HSP90AA1//VPS11//TSPYL2//NCBP1//HMGB1//CELF4//RARA//FOXK1//NR5A2//JUN//NONO//KDM3A//SFPQ//SIX1//SOX2//CDX2//CEBPB//OSR1//CUX1//ENO1//EP300//MLXIP//ZHX3//MGA//GLI3//HOXB4//HOXD3//MSX2//NFIL3//NME1//ZBTB4//PURB//RREB1//SALL2//SNAI1//STAT6//NR2F2//CNBP//RUNX1//SOX13//ETS2//KDM6B//GATA2//GLI2//SMAD2//MEIS2//ZFHX3//NFATC1//NFIC//YBX1//ZNF219//PITX1//CHD7//ARNTL2//RAD23B/…	heterocyclic compound binding	Molecular function	APLF//EXOSC10//EIF4E2//AGO2//HMGB1//HMGB2//CELF4//RARA//HDAC1//NONO//MXI1//SOX13//YAP1//CHD4//ETV4//KDM6B//SMAD6//MYBL1//ZFHX3//RFX2//TP53//MZF1//RUNX2//MTA1//RUVBL2//ZC3H4//CIZ1//AEN//POLG2//ZNF57//ZNF558//ZSCAN25//ZNF780A//GTF3C2//SMAD9//POLG//ATRX//BANP//FANCI//ARID1B//SMARCA2//SUPT6H//ZNF26//ZNF236//THAP7//TAF15//ZNF611//DOT1L//ZNF577//LBX2//PDCD5//TOX//AKAP8//MLH1//MRPL28//KHDRBS3//SEC63//ZC…
ion binding	Molecular function	ACBD3//PDCD6//SIK1B//NUDT3//PPM1N//SIK1//YDJC//ENO1//ENO3//MORC2//ATP11B//ATP11C//NME1//STK26//PKM//CDC42BPG//PDXP//STK11//BRSK2//CDC42BPB//ITPR3//FCHO2//HMGB1//SYT12//UGT1A7//UGT1A1//RARA//NR2F2//HSP90AB1//LCN2//P3H2//KDM3A//SOD1//CDH4//DAG1//CELSR3//CELSR2//MEGF8//F12//NID2//CLSTN1//NINL//TBC1D9B//MACF1//CRACR2B//SLC25A24//EHD4//EHD2//ANXA11//LRP1//NOTCH3//ITSN2//PLCB3//PPP3R1//PRRG1//SELENON//…	nucleic acid binding	Molecular function	EIF4E2//AGO2//HMGB1//HMGB2//CELF4//RARA//HDAC1//NONO//MXI1//SOX13//YAP1//CHD4//ETV4//KDM6B//SMAD6//MYBL1//ZFHX3//RFX2//TP53//MZF1//RUNX2//MTA1//RUVBL2//ZC3H4//POLG2//ZNF57//ZNF558//ZSCAN25//ZNF780A//GTF3C2//SMAD9//POLG//ATRX//BANP//FANCI//ARID1B//SMARCA2//SUPT6H//ZNF26//ZNF236//THAP7//TAF15//ZNF611//DOT1L//ZNF577//LBX2//PDCD5//TOX//AKAP8//MLH1//MRPL28//KHDRBS3//SEC63//ZC3H18//MRPL10//PUSL1//DHX8/…
nucleic acid binding	Molecular function	SLFN13//IFIT5//EIF2AK4//TSPYL2//NCBP1//HMGB1//CELF4//RARA//FOXK1//NR5A2//JUN//NONO//KDM3A//SFPQ//SIX1//SOX2//CDX2//CEBPB//OSR1//CUX1//ENO1//EP300//MLXIP//ZHX3//MGA//GLI3//HOXB4//HOXD3//MSX2//NFIL3//NME1//ZBTB4//PURB//RREB1//SALL2//SNAI1//STAT6//NR2F2//CNBP//RUNX1//SOX13//ETS2//KDM6B//GATA2//GLI2//SMAD2//MEIS2//ZFHX3//NFATC1//NFIC//YBX1//ZNF219//PITX1//CHD7//ARNTL2//RAD23B//SAFB//SMARCA4//SMARCC2/…	anion binding	Molecular function	HMGB1//MFGE8//SYT12//RARA//SPEG//STK25//RUVBL2//CHD4//CKMT2//CSNK2A1//DHX8//STKLD1//DMPK//EPHA2//EIF4A2//ERBB2//HSPA4L//GAK//HK1//ACACA//DDX51//MLH1//MVK//ATP1A1//PNPLA8//DYNC1LI1//PFKP//ATRX//NAGK//RIOK2//MCCC1//MOK//BCR//RRM1//CDK15//BMPR1A//SMARCA2//TP53//HSP90B1//NTPCR//DGKZ//PDXK//RUNX2//MAP3K14//UBA3//MAP3K6//AURKB//DDX23//ENTPD1//EIF4A3//DHX38//ARFRP1//DNM1//EIF5//RAB15//RAB4B//RHOF//GTPBP…
cation binding	Molecular function	PDCD6//SIK1B//NUDT3//PPM1N//SIK1//YDJC//ENO1//ENO3//MORC2//ATP11B//ATP11C//NME1//STK26//PKM//CDC42BPG//PDXP//STK11//BRSK2//CDC42BPB//LCN2//P3H2//KDM3A//SOD1//CDH4//DAG1//CELSR3//CELSR2//MEGF8//F12//NID2//CLSTN1//NINL//TBC1D9B//MACF1//CRACR2B//SLC25A24//EHD4//EHD2//ANXA11//ITPR3//LRP1//NOTCH3//ITSN2//PLCB3//PPP3R1//PRRG1//SELENON//STIM2//RCN2//CDH23//ITSN1//ANXA8//SLIT3//STIM1//TCHH//TPM4//TPT1//C…	enzyme binding	Molecular function	AGO2//SUPT4H1//CTR9//ERBB2//POLG//TP53//PRKCSH//BCR//TBC1D10A//ARHGEF1//CALM2//AKAP6//RGL3//IPO4//DENND1A//DENND1C//TBC1D30//TBC1D22A//AP3M1//SGSM3//LLGL2//MICALL2//RAB11FIP4//RPH3AL//DLG3//STX1A//AURKB//FAM83C//DNM1//GHR//GOLGA2//ITGB2//ATP1A1//RHOF//CCNJ//RAD9A//SLC12A4//YWHAZ//CACNB3//CCNJL//AXIN1//STYXL1//HSP90B1//PITPNM2//ELMO2//DAZAP2//SMAD6//WRAP53//EIF4E2//POMZP3//AKAP8//CHD4//HDAC1//RARA…
metal ion binding	Molecular function	PDCD6//SIK1B//NUDT3//PPM1N//SIK1//YDJC//ENO1//ENO3//MORC2//ATP11B//ATP11C//NME1//STK26//PKM//CDC42BPG//PDXP//STK11//BRSK2//CDC42BPB//LCN2//P3H2//KDM3A//SOD1//CDH4//DAG1//CELSR3//CELSR2//MEGF8//F12//NID2//CLSTN1//NINL//TBC1D9B//MACF1//CRACR2B//SLC25A24//EHD4//EHD2//ANXA11//ITPR3//LRP1//NOTCH3//ITSN2//PLCB3//PPP3R1//PRRG1//SELENON//STIM2//RCN2//CDH23//ITSN1//ANXA8//SLIT3//STIM1//TCHH//TPM4//TPT1//C…	RNA binding	Molecular function	EIF4E2//AGO2//SLC3A2//EXOSC10//SUPT4H1//HNRNPAB//CELF4//RBM25//EIF4A3//TP53//EIF4A2//EIF5//EIF3I//EIF3J//NOP53//MSI1//NOP14//PRPF31//FAM172A//CPSF1//SF1//RARA//WRAP53//AKAP8//MRPL28//KHDRBS3//SEC63//ZC3H18//MRPL10//PUSL1//DHX8//DNM1//FDPS//FNDC3A//SNW1//ZC3H4//MTCL1//GIGYF2//HMGB1//HMGB2//DDX51//HNRNPH3//MFAP1//NONO//P4HB//NMD3//UTP11//DYNC1LI1//GPATCH4//DNAJC17//BCCIP//FBRSL1//CACTIN//RPS8//KRI1…
RNA binding	Molecular function	SLFN13//IFIT5//EIF2AK4//NCBP1//LSM14A//HSP90AB1//ZFR//DDX11//CNBP//SNRNP35//HNRNPA3//SRRM3//CSTF2T//RBFOX2//HNRNPA2B1//MECP2//HNRNPM//RBM38//CELF4//PURB//RPL7//UPF3B//SNRNP70//TPR//TSN//SNIP1//NSRP1//FYTTD1//EIF3A//RNF20//RPL5//RPL41//RNF40//EIF5//EIF2B5//EIF5B//U2AF2//PATL1//HNRNPH1//PNPT1//EXOSC7//MTERF4//NOL12//SLU7//ZRSR2//RRP9//NOP10//SPOUT1//SOX2//RBM10//MYH10//LARP6//CAVIN1//NCL//RARA//RPS…	carbohydrate derivative binding	Molecular function	HMGB1//SPEG//STK25//RUVBL2//CHD4//CKMT2//CSNK2A1//DHX8//STKLD1//DMPK//EPHA2//EIF4A2//ERBB2//HSPA4L//GAK//HK1//ACACA//DDX51//MLH1//MVK//ATP1A1//PNPLA8//DYNC1LI1//PFKP//ATRX//NAGK//RIOK2//MCCC1//MOK//BCR//RRM1//CDK15//BMPR1A//SMARCA2//TP53//HSP90B1//NTPCR//DGKZ//PDXK//RUNX2//MAP3K14//UBA3//MAP3K6//AURKB//DDX23//ENTPD1//EIF4A3//DHX38//ARFRP1//DNM1//EIF5//RAB15//RAB4B//RHOF//GTPBP3//CTBS//PTCH1//PTPR…
enzyme binding	Molecular function	ZNF326//UVSSA//CTR9//TCOF1//LCN2//LRP1//STIM1//CAST//SH2B2//SH2B1//SPAG9//DSP//PRKD2//HDAC7//UGT1A7//FLCN//FGD1//ARHGEF18//RAPGEFL1//DOCK6//RPGR//ITSN1//DOCK7//EIF2B5//ARHGEF10//ARFGEF3//IQSEC1//RASGRF2//ITSN2//EPS8L1//ARHGEF40//PLEKHG5//SOS2//PPP1R15A//PHACTR4//CAP2//DUSP10//NUP50//LZTR1//IQGAP2//CDC42SE2//INF2//KIF3B//CDC42BPB//DENND2A//RAB3IL1//OPTN//EVI5L//TBC1D9B//CLEC16A//LLGL2//BICD1//RBSN…	nucleotide binding	Molecular function	SPEG//STK25//RUVBL2//CHD4//CKMT2//CSNK2A1//DHX8//STKLD1//DMPK//EPHA2//EIF4A2//ERBB2//HSPA4L//GAK//HK1//ACACA//DDX51//MLH1//MVK//ATP1A1//PNPLA8//DYNC1LI1//PFKP//ATRX//NAGK//RIOK2//MCCC1//MOK//BCR//RRM1//CDK15//BMPR1A//SMARCA2//TP53//HSP90B1//NTPCR//DGKZ//PDXK//RUNX2//MAP3K14//UBA3//MAP3K6//AURKB//DDX23//ENTPD1//EIF4A3//DHX38//ARFRP1//DNM1//EIF5//RAB15//RAB4B//RHOF//GTPBP3//APLF//EXOSC10
