# Supplementary material for: Transcriptome-wide 1-methyladenosine functional profiling of messenger RNA and long non-coding RNA in bladder cancer
Source: Front Genet. 2024 Feb 28;15:1333931. doi: 10.3389/fgene.2024.1333931 (PMC10933092; doi:10.3389/fgene.2024.1333931)
Supplement: Supplementary file 7 [file Table1.XLSX]

## Sheet: Supplementary Table S1
Supplementary Table S1. mRNA and lncRNA primer sequence
Gene	sequence
TRMT61A-F	CACCGCACGCAGATCCTCTACT
TRMT61A-R	CCACTGCCGGTGCCAGACT
CHADL-F	GACCTCAGCAGCAATCCCTT
CHADL-R	CAGGAAGATCTCGTCGGAGC
SMN2-F	ATAACATCAAGCCCAAATC
SMN2-R	ACTTCCCAAAGCATCAGC
AR-F	AGGCGACAGAGGGAAAAAGG
AR-R	CTCGCAGCCAAAGGGAGTTA
SCN2B-F	GTTCTCGCCCCCTCAAATCA
SCN2B-R	AAAAGAGACTGAGCCCCGTG
ENST00000552812-F	TGGATGGTGTTGGAGGGC
ENST00000552812-R	GTTGGATTTATTTAGAGCCTGA
ENST00000560301-F	GGAAAGCCAAGAAGCAAG
ENST00000560301-R	GGTGAGGGAGATGAATGAA
ENST00000647441-F	GCATAACGATGATGTCCA
ENST00000647441-R	CAGACGCATTGCATTTCT
ENST00000536140-F	GGGGAGTGCGAGCAGAAT
ENST00000536140-R	CCAACCTTGCCTCCGTCT
