# Supplementary material for: Transcriptome-wide 1-methyladenosine functional profiling of messenger RNA and long non-coding RNA in bladder cancer
Source: Front Genet. 2024 Feb 28;15:1333931. doi: 10.3389/fgene.2024.1333931 (PMC10933092; doi:10.3389/fgene.2024.1333931)
Supplement: Supplementary file 9 [file Table5.XLSX]

## Sheet: Supplementary Table S5
KEGG pathway analysis of m1A genes in BLCA cells’ mRNAs andlncRNAs between short sh-NC and sh-TRMT61A 5637 cells.
mRNA			lncRNA
pathway	Gene count	Genes	pathway	Gene count	Genes
Spliceosome	23	ACIN1//CTNNBL1//DDX23//DDX46//DHX38//DHX8//HNRNPA3//HNRNPM//ISY1//LSM3//NCBP1//PLRG1//PRPF3//PRPF40B//PRPF6//SLU7//SNRNP70//SNRPD2//SRSF7//SYF2//TXNL4A//U2AF2//WBP11	Hippo signaling pathway	10	AXIN1//BMPR1A//CTGF//DLG3//ITGB2//LLGL2//TEAD2//WWTR1//YAP1//YWHAZ
Pathways in cancer	31	ADCY1//ADCY7//CDH1//CDK6//CDKN1A//COL4A6//CREBBP//CXCL8//EP300//F2R//GLI2//GLI3//HSP90AA1//HSP90AB1//IKBKB//JUN//LAMA4//PLCB3//PLEKHG5//PML//RALBP1//RARA//RUNX1//SMAD2//SMO//SOS2//STAT5A//TCF7L1//TGFBR2//TPR//WNT7B	RNA transport	9	AAAS//EIF3I//EIF3J//EIF4A2//EIF4A3//EIF4E2//EIF5//NMD3//UPF3A
Hippo signaling pathway	15	ACTG1//CDH1//GLI2//LIMD1//LLGL2//PPP2R2B//SCRIB//SMAD2//SOX2//TCF7L1//TGFBR2//TP73//WNT7B//WTIP//YWHAE	Transcriptional misregulation in cancer	9	BIRC3//DOT1L//ETV4//GOLPH3//HDAC1//RARA//RUNX2//TAF15//TP53
B cell receptor signaling pathway	9	CARD11//IKBKB//INPPL1//JUN//NFATC1//NFKBIE//PIK3AP1//PPP3R1//SOS2	Epstein-Barr virus infection	9	CSNK2A1//ENTPD1//HDAC1//MAP3K14//POLR3E//POLR3GL//SNW1//TP53//YWHAZ
Adherens junction	9	ACTG1//CDH1//CREBBP//EP300//LMO7//SMAD2//SNAI1//TCF7L1//TGFBR2	Thyroid hormone signaling pathway	7	ATP1A1//HDAC1//MED13//MED14//PFKP//PLCD1//TP53
HTLV-I infection	21	ADCY1//ADCY7//BUB3//CANX//CDKN1A//CREBBP//CRTC2//EP300//ETS2//IKBKB//JUN//LTBR//MSX2//NFATC1//PPP3R1//RRAS//SMAD2//STAT5A//TCF3//TGFBR2//WNT7B	Spliceosome	7	DDX23//DHX38//DHX8//EIF4A3//PRPF31//RBM25//SNW1
Cell cycle	12	BUB3//CDK6//CDKN1A//CREBBP//EP300//GADD45B//MCM4//RAD21//SMAD2//SMC1A//SMC3//YWHAE	Pyrimidine metabolism	6	ENTPD1//POLD4//POLR3E//POLR3GL//RRM1//TYMP
Acute myeloid leukemia	7	IKBKB//PML//RARA//RUNX1//SOS2//STAT5A//TCF7L1	Central carbon metabolism in cancer	5	ERBB2//HK1//PFKP//SCO2//TP53
Notch signaling pathway	6	CREBBP//DTX2//EP300//MAML2//NOTCH3//PSEN2	Fructose and mannose metabolism	4	FBP2//HK1//MPI//PFKP
Transcriptional misregulation in cancer	15	ASPSCR1//CDKN1A//CEBPB//CXCL8//HIST1H3F//IGFBP3//NCOR1//PBX3//PML//PRCC//RARA//RUNX1//SIX1//TCF3//TGFBR2	Amino sugar and nucleotide sugar metabolism	4	GALE//HK1//MPI//NAGK
Lysine degradation	6	COLGALT1//ECHS1//KMT2B//KMT2D//KMT2E//SETD7	Endometrial cancer	4	AXIN1//ERBB2//MLH1//TP53
